# Supplementary material for: Systematic Analysis and Identification of Stress-Responsive Genes of the NAC Gene Family in Brachypodium distachyon
Source: PLoS One. 2015 Mar 27;10(3):e0122027. doi: 10.1371/journal.pone.0122027 (PMC4376915; doi:10.1371/journal.pone.0122027)
Supplement: S1 Table — (XLS) [file pone.0122027.s011.xls]

## Sheet: Sheet1
S1 Table. List of primers used for quantitative real-time RT-PCR analysis
Gene Name	Primer Name	Sequence (5'-3')
BdNAC001	N1QRTF	CATGTCCGAAGATTATCCCGTC
	N1QRTR	GTATGTCGAAGAGGAACCCATC
BdNAC002	N2QRTF	CAGAGGAAGACATAGCGAGTG
	N2QRTR	CTGGGACGGGATAATCTTCG
BdNAC003	N3QRTF	CCTCTACTCCACCCTCTTCG
	N3QRTR	CTTGTCTCTGGTCTCTGGTTC
BdNAC004	N4QRTF	AGGTAATGCTGTCAAGTGAGG
	N4QRTR	CTCTGTGGCGAAGTCTATCAG
BdNAC005	N5QRTF	AGTTCCCGTACAAACCCAAC
	N5QRTR	GTGCCTCATCTTCACTATCTGG
BdNAC006	N6QRTF	CTGCTCTTGGACTTGGATCG
	N6QRTR	ACGGTTTCTAGCCTTGCAC
BdNAC007	N7QRTF	ACAAGCCCATCAAGTTCCG
	N7QRTR	TGCTGTGAGTGTGATCCATG
BdNAC008	N8QRTF	AGCATCCCGTCCAAATCTC
	N8QRTR	CTGGCTAGCAATGTTTTACGAC
BdNAC009	N9QRTF	TTCTGCTTGTCTCCTTGCTAC
	N9QRTR	ATCGTGCCTCAGTGTTATGG
BdNAC010	N10QRTF	TGGGTCTTGTGTAGGGTTTTC
	N10QRTR	AGAATGGTCAAAGGCGATGTAG
BdNAC011	N11QRTF	CAATGGCGGAGAGGGATAC
	N11QRTR	CAGTACGAGATGGTTGAGCC
BdNAC012	N12QRTF	ACGAGTTCATACCCACCATTG
	N12QRTR	ACGCTGAAATAACCTGGCAG
BdNAC013	N13QRTF	AACCTCGAAGCACATCCAC
	N13QRTR	GGAAGGGTAATCGTAGTGCTG
BdNAC014	N14QRTF	AGCACTGGATGAACGAGAAG
	N14QRTR	GTCACAATTCCTGCTTTCCTG
BdNAC015	N15QRTF	TGGAGGATTGGGTGGTTTG
	N15QRTR	TCACTGTCCTCGTCTCCTATC
BdNAC016	N16QRTF	GGTGTTCGACTGTGTACTGAC
	N16QRTR	ATTAATAGCTAACCCCGATCGTC
BdNAC017	N17QRTF	TCACCAAGTCAATGCCCAC
	N17QRTR	GCCTCCATCAGTATAATCTACACC
BdNAC018	N18QRTF	GCAGAACAGCAACCATGTG
	N18QRTR	CAACCAAGACAAGCAAAGGG
BdNAC019	N19QRTF	CTGGATCATGCACGAGTATCG
	N19QRTR	TGTCTTGCTCCTGTTGCTG
BdNAC020	N20QRTF	CAGCAATATTTCCAGCAAGGG
	N20QRTR	CATCCCAGACATCACCATCG
BdNAC021	N21QRTF	CGTACCGCATCAAGTTCAGC
	N21QRTR	GGGAAAACAGAGCCAGAAATG
BdNAC022	N22QRTF	TGGTGATAATGGGTTGACGAG
	N22QRTR	GCCTATTTGGAACGTAGTTGC
BdNAC023	N23QRTF	GGACTTTCGGGTTGGATCAG
	N23QRTR	GTGCTAGTGGGTATGTACAGAG
BdNAC024	N24QRTF	GCTACCAAGTCAAACACCAAC
	N24QRTR	TTGCCCGAGGATATTCAGAAG
BdNAC025	N25QRTF	CATTGCCTGTCCCCTTACG
	N25QRTR	CTGGAGATGGTGAGTTCGTC
BdNAC026	N26QRTF	GTGAGGATCAGGATGACATGG
	N26QRTR	TCCACCTCTCCATCTCGTC
BdNAC027	N27QRTF	AGGGACAAATTCATGGCGAG
	N27QRTR	TCCTTGCTCAGTAACTTCCTTG
BdNAC028	N28QRTF	CAAGGAAGAGGGATAGCAGTG
	N28QRTR	ATGGAGAAGTCGCTGTTCATC
BdNAC029	N29QRTF	AGCAACAGCAACAGCAAAAG
	N29QRTR	CAGAAGGCCAGTATGGGTAAG
BdNAC030	N30QRTF	ACACCCTTTGATCTTGGCAG
	N30QRTR	CACCATCCCAGCTAAATACTCG
BdNAC031	N31QRTF	CGGTTCTCTGCAAGGTGTAC
	N31QRTR	AATCTTGTCCTCGGCTTTCC
BdNAC032	N32QRTF	GTCTACTCAGTCCAACTCAACG
	N32QRTR	CCTGTACTCGTTCATCTTCCAC
BdNAC033	N33QRTF	CTACCCATAGATCACAGCACTC
	N33QRTR	ACATCCAGAGAACTTCCAAGAC
BdNAC034	N34QRTF	AGCGTCTCGTGTCTTTGTG
	N34QRTR	CCATGCTCGTCGTACTATCTTC
BdNAC035	N35QRTF	GCCTACGCTATTGCTAACCAC
	N35QRTR	CAATCCCAGAGCTTGTCAGAG
BdNAC036	N36QRTF	GAACTTTGACTTGGGCTTCG
	N36QRTR	CTCAGTGCGTCTTCATCCAG
BdNAC037	N37QRTF	AGCTCCCAAATTCCACGAC
	N37QRTR	TCATGTTGCTATCCGTGTTGG
BdNAC038	N38QRTF	GACGAGGTGACTATCTGCAAG
	N38QRTR	CTCGGCAACCTTCCTCTTAC
BdNAC039	N39QRTF	CTTTGGCCCCTGATCAAGAA
	N39QRTR	TTGTCCCAGTGCCATTATCTG
BdNAC040	N40QRTF	TGCTGTACAAGGTTTACCGG
	N40QRTR	TGGATTTCTTGGTACCGCG
BdNAC041	N41QRTF	CGAACCAGAGAACGATTTTGAC
	N41QRTR	CTTGTAGTCGTAGAGGTCGTTG
BdNAC042	N42QRTF	GCATGACTCGGAGATTGACAG
	N42QRTR	GCAGCTCGTCCAGATTCAG
BdNAC043	N43QRTF	ACTAGATCACGCATGCCTTG
	N43QRTR	GCTGTATACTTAATCTGCACTGATC
BdNAC044	N44QRTF	TGAAGGGTGATAGCGTTGG
	N44QRTR	GTTAGAAACTCCCCTGAACCG
BdNAC045	N45QRTF	ATCGCCACAGATCACCAAG
	N45QRTR	CGACTGTTGCAAGTACCCTG
BdNAC046	N46QRTF	AGGAATCCGGTTGTGCTTC
	N46QRTR	TTCCCCGTCATTTCCTCATG
BdNAC047	N47QRTF	CAACACCTGATGCACATGAAC
	N47QRTR	CTACTGCGGGACATGAAGG
BdNAC048	N48QRTF	CAGGTATAACTTCCACAGAGGC
	N48QRTR	AAGAATTGTAGTCCGACGGC
BdNAC049	N49QRTF	GGAGAGGCGCTATTGTAAACC
	N49QRTR	ACTGATGGTGTTAGGGTGTG
BdNAC050	N50QRTF	GTGGACTGGAACTTGTGGAG
	N50QRTR	GCACATCTGTATAGCGTCAATTG
BdNAC051	N51QRTF	CCCTCAAGCCATACAACCAAG
	N51QRTR	GCTGGGTTACTGTTGGGTC
BdNAC052	N52QRTF	AAGCGAGCAGTAAGTTGGAG
	N52QRTR	CAACAGAGATCGACCGCC
BdNAC053	N53QRTF	GAGAAAAGCGGCAATGAGAAC
	N53QRTR	ATAGATCCCAACACTGACAAGG
BdNAC054	N54QRTF	CAATTCAAAACTGGAGCTGCC
	N54QRTR	CATCTACTTCACTACCAGCACG
BdNAC055	N55QRTF	TCTTGCAGTGGATCAACGAG
	N55QRTR	CCCGAATTCTCCATCTCAGTC
BdNAC056	N56QRTF	AGGGAGGCTGAAGATTATTGC
	N56QRTR	CCGAAATGTGATCCTGGACAG
BdNAC057	N57QRTF	CAAGGCTTTACGGTTTCAGTG
	N57QRTR	CGGGAGCAATTAAAAGTTTCTGG
BdNAC058	N58QRTF	AATAACCGTGCCATGACCTC
	N58QRTR	CAAGGTAGAAGTAGAACAGTACGG
BdNAC059	N59QRTF	TCGATTTGGGAGCAGATTCTC
	N59QRTR	GGACAGTTGGGCTAAGGAAG
BdNAC060	N60QRTF	GATCGAAGTGTACTAGCAGAGC
	N60QRTR	GTTTTCCCCTGGTCTGATCTG
BdNAC061	N61QRTF	GCAACACATGGATCATGAGC
	N61QRTR	TTCATACCAATCCAGTGACTCG
BdNAC062	N62QRTF	GCATGGTGTGATATAGGGTCTC
	N62QRTR	TCAGGTTATTGCCGAGTGTC
BdNAC063	N63QRTF	GGACAAGAAATACCCGACAGG
	N63QRTR	TGTTGGTGTAGATGGGCTTG
BdNAC064	N64QRTF	ACAGCATCCTCGATTTCAGC
	N64QRTR	GTAGTTGTACTGCTCTTCCTGC
BdNAC065	N65QRTF	CTTGATCCGGGACCTGTAATG
	N65QRTR	GACACCCCAAACAATCAAGAG
BdNAC066	N66QRTF	AACACATCACCCATCACCC
	N66QRTR	CCTATATCAGGCAAGTCAACCG
BdNAC067	N67QRTF	GCATCCAAATTCACCTCCAAG
	N67QRTR	TGGCTCCAACTGCTAGTTTC
BdNAC068	N68QRTF	TCCTTTCACGCCAAATCCTG
	N68QRTR	ACATCCGAGCCCACTTTG
BdNAC069	N69QRTF	GTTGTGTTGGGTAGAGTGAGAG
	N69QRTR	ACAACTTTTGCGCTGCATC
BdNAC070	N70QRTF	GACATAATCCCCGTCGCTG
	N70QRTR	AAGAACTTGTCTCCGTGCG
BdNAC071	N71QRTF	GTCTGGTGGCGGAGTGTTGG
	N71QRTR	GAGGAGAGCAGGAAGGACAGTG
BdNAC072	N72QRTF	GTCATTTGCCGCATGTACAAG
	N72QRTR	TGATTCACGATTAGCCTCCATG
BdNAC073	N73QRTF	TCAGAGAAACGCAGGGAAAG
	N73QRTR	TGCCAGCTAACTTAACCTATCG
BdNAC074	N74QRTF	ACCTAAACGCCATGCTCAC
	N74QRTR	GATCCACGCAGTAATCCCC
BdNAC075	N75QRTF	GGGTATGGAGGCGGTTACTA
	N75QRTR	GGTATAACCCGTGTTCTGCTC
BdNAC076	N76QRTF	AGTTCCATCGGTTGCCTG
	N76QRTR	AGAATACGATCCCCAGCAATG
BdNAC077	N77QRTF	GCCGATTACTGCTACCCATG
	N77QRTR	TTGCTCTTCCGTATCGACATC
BdNAC078	N78QRTF	AGACAAAGACATCCATAGCGG
	N78QRTR	CTATGCTGAGAACCACGGATG
BdNAC079	N79QRTF	TGCTTCGATGTTTCTACCTGG
	N79QRTR	TGCATATTAAGAGCGACCTGG
BdNAC080	N80QRTF	ACGACTATGGGAGGTACTAGC
	N80QRTR	GTAGTTCAACATTGCTTGGCC
BdNAC081	N81QRTF	CGGGTTGAAGATGAAGACAGAG
	N81QRTR	ACAACTGACACTGATGGCG
BdNAC082	N82QRTF	TGCATGAGTACCGCATAGAAG
	N82QRTR	TGTCTTTAGCCCGTGAAGTG
BdNAC083	N83QRTF	AGCTTCAGTTCCAAGAAAGGG
	N83QRTR	GATCTTGCAGAGGACCATCTC
BdNAC084	N84QRTF	GACCATGGACGAACTCTTACAG
	N84QRTR	CAATGGTCACAAAAGAGTCCC
BdNAC085	N85QRTF	TCAAGCGTATCAGCATCAGAG
	N85QRTR	AGTCCAAAACGTCACTAGCAG
BdNAC086	N86QRTF	TGATCACAGCCAAGACATCG
	N86QRTR	AGAAGTTCGTCCATCGTGC
BdNAC087	N87QRTF	GAGATTATGCTCAGCCTGGAC
	N87QRFR	CCACGTCGGAGAACATCG
BdNAC088	N88QRTF	CGAGGACGGCGAGATGGTG
	N88QRTR	AGCGATGTGCGGCGGAAC
BdNAC089	N89QRTF	AGATATGAATGGGTGTGGCG
	N89QRTR	CTGAATTTTCCCAGCGCATG
BdNAC090	N90QRTF	AGCAACTGGGTGATATGTCG
	N90QRTR	CTCGTCTAGGCATGAAAGCTC
BdNAC091	N91QRTF	GTAGAGCCTGAGTGTTGGAAG
	N91QRTR	AGGAAACAGGATAGGAAAAGGG
BdNAC092	N92QRTF	GATGGAAGACACGATAGGGAC
	N92QRTR	TGTTGGAGAAGCAGGTCAC
BdNAC093	N93QRTF	CAAGGTGAACATGGATTGCG
	N93QRTR	CTGGCGTAGTTGGAGCAC
BdNAC094	N94QRTF	CGACAACCCCAATGACAAAC
	N94QRTR	GCCATACTCTTCGTCTTCCTC
BdNAC095	N95QRTF	GACAAGGGATACGGGCAC
	N95QRTR	GTACTCCTTCATCAGCCACG
BdNAC096	N96QRTF	TGAAGACATAGCCGTTTCCG
	N96QRTR	GGACCTTCAGCTTGAGATAGTG
BdNAC097	N97QRTF	GTTCCGGTATTACGAGGACG
	N97QRTR	ATCACAGAACTCGTCCATGC
BdNAC098	N98QRTF	CAGGAAGAGATTATGGTCGGAAG
	N98QRTR	CAAAGTTCGCCACGTCATC
BdNAC099	N99QRTF	ATCTACGTCAAACACTGCCTC
	N99QRTR	CCAATCTGATTTCTGCCCATTG
BdNAC100	N100QRTF	TTGAACCTATGCTCGAACCAG
	N100QRTR	AGCTCTAAATCCAGATGGCAC
BdNAC101	N101QRTF	GGTGGCATTGACTGGAATTTC
	N101QRTR	GTTCAGACTCTCGATCAGTGC
UBC18	UBC18qRTF	ACCGCTATGTTAGGAACTGC
	UBC18qRTR	TGACTGGCTAATATGGTGTGG
