# Supplementary material for: Systematic Analysis and Identification of Stress-Responsive Genes of the NAC Gene Family in Brachypodium distachyon
Source: PLoS One. 2015 Mar 27;10(3):e0122027. doi: 10.1371/journal.pone.0122027 (PMC4376915; doi:10.1371/journal.pone.0122027)
Supplement: S2 Table — (XLS) [file pone.0122027.s012.xls]

## Sheet: Sheet1
S2 Table. Spreadsheet of 101 NAC genes in Brachypodium distachyon
Name	Locus ID a)	Alternative name	GenBank accession	Genomic location	cDNA length b) (bp)	Protein length c) (aa)	Duplications	Phylogeny group
BdNAC001	Bradi1g01640		NA	chr1: 1073243 - 1076475	2001	548	Tandem	XII
BdNAC002	Bradi1g01650		NA	chr1: 1083924 - 1085900	1107	368	Tandem	XII
BdNAC003	Bradi1g04150		XM_003563804	chr1: 2816863 - 2818853	1938#	325	Segmental	I
BdNAC004	Bradi1g06970		XM_003559325	chr1: 4877503 - 4879088	1727#	344#	Segmental	I
BdNAC005	Bradi1g14467		XM_003562221	chr1: 11400701 - 11402413	909	302	Dispersed	IV
BdNAC006	Bradi1g17440		XM_003559732	chr1: 13981541 - 13983172	1453#	302	Dispersed	IV
BdNAC007	Bradi1g17480		XM_003559734	chr1: 14014780 - 14016656	1241	375	Segmental	I
BdNAC008	Bradi1g24390		XM_003562843	chr1: 19558010 - 19559979	2199#	435	Dispersed	I
BdNAC009	Bradi1g29857		XM_003563203	chr1: 25351801 - 25352859	1059	304	Segmental	I
BdNAC010	Bradi1g32660		XM_003563364	chr1: 28084948 - 28088779	1204	303	Dispersed	IV
BdNAC011	Bradi1g36200		NA	chr1: 31868648 - 31869622	975	324	Dispersed	XI
BdNAC012	Bradi1g37900		NA	chr1: 33932437 - 33932976	381	126	Segmental	IX
BdNAC013	Bradi1g38730		XM_003560640	chr1: 35044737 - 35046409	1404#	364	Segmental	IV
BdNAC014	Bradi1g43840		XM_010229467	chr1: 41685332 - 41689901	1849	481	Dispersed	IX
BdNAC015	Bradi1g48580		XM_003561012	chr1: 47200401 - 47201112	603	200	Dispersed	VIII
BdNAC016	Bradi1g50057	BdSWN7	AFJ91967	chr1: 48701321 - 48704101	1517	415	Dispersed	IV
BdNAC017	Bradi1g52187*	BdSWN4	AFJ91964	chr1: 50560634 - 50564255	1580	336	Dispersed	IV
BdNAC018	Bradi1g52480		NA	chr1: 50736361 - 50738785	1712	565	Dispersed	V
BdNAC019	Bradi1g53770		XM_003557318	chr1: 52132562 - 52133711	1185#	279	Segmental	I
BdNAC020	Bradi1g58057		XM_003561401	chr1: 56924392 - 56925956	1429#	328#	Segmental	I
BdNAC021	Bradi1g58520		XM_010231793	chr1: 57324129 - 57325013	885	294	Dispersed	XI
BdNAC022	Bradi1g63600		XM_003557950	chr1: 62753931 - 62756035	1662#	347	Segmental	I
BdNAC023	Bradi1g63630		XM_003557953	chr1: 62806356 - 62808358	1798#	358	Dispersed	IV
BdNAC024	Bradi1g69617*		XM_003558425	chr1: 68117983 - 68125700	3381	856	Dispersed	XIII
BdNAC025	Bradi1g76207		XM_003558836	chr1: 72865783 - 72867284	1264	320	Segmental	I
BdNAC026	Bradi1g76730	BdSWN1	JQ693422	chr1: 73228280 - 73231404	1114	364	Dispersed	IV
BdNAC027	Bradi1g77217		XM_003562130	chr1: 73592289 - 73596751	2372	710	Dispersed	III
BdNAC028	Bradi2g03467		XM_003565304	chr2: 2544879 - 2546612	1149	337	Dispersed	I
BdNAC029	Bradi2g05700*		XM_003564645	chr2: 4175212 - 4181247	1964	444	Segmental	IX
BdNAC030	Bradi2g09530		XM_003566584	chr2: 7794945 - 7800537	2304#	495	Dispersed	III
BdNAC031	Bradi2g20590		XM_010234872	chr2: 18089756 - 18090778	1023	340	Dispersed	XII
BdNAC032	Bradi2g23967		XM_003568308	chr2: 21723346 - 21724501	940	264	Segmental	V
BdNAC033	Bradi2g24790		XM_003568359	chr2: 22596617 - 22600811	2650	464	Dispersed	II
BdNAC034	Bradi2g24987		XM_003568377	chr2: 22790679 - 22792895	1454#	308	Segmental	I
BdNAC035	Bradi2g25150		XM_010233066	chr2: 23058848 - 23061292	1494	368	Segmental	I
BdNAC036	Bradi2g28020		NA	chr2: 27225890 - 27227009	960	319	Dispersed	XII
BdNAC037	Bradi2g33307		NA	chr2: 33385694 - 33389495	1673	235	Segmental	IX
BdNAC038	Bradi2g46020		XM_010235179	chr2: 46450767 - 46451891	1125	374	Dispersed	XII
BdNAC039	Bradi2g46197		XM_003569489	chr2: 46616654 - 46620653	1792#	336#	Dispersed	IX
BdNAC040	Bradi2g46430		XM_003566943	chr2: 46873478 - 46875420	1943	586	Dispersed	XII
BdNAC041	Bradi2g46980		XM_010235188	chr2: 47377891 - 47379057	1167	388	Dispersed	XII
BdNAC042	Bradi2g53260		XM_003564430	chr2: 52406772 - 52408442	1368#	310	Segmental	I
BdNAC043	Bradi2g55780		XM_003567246	chr2: 54278024 - 54279499	1009	266	Segmental	V
BdNAC044	Bradi2g57100		XM_003564737	chr2: 55323083 - 55324591	1556#	292	Segmental	I
BdNAC045	Bradi2g57297		XM_010234365	chr2: 55470413 - 55472561	1560	413	Segmental	I
BdNAC046	Bradi2g60620		XM_003567419	chr2: 57941991 - 57942839	849	219	Dispersed	XI
BdNAC047	Bradi3g09520		XM_003572037	chr3: 7637077 - 7638552	1273	378	Segmental	IV
BdNAC048	Bradi3g10540		NA	chr3: 8727730 - 8732094	1245	414	Dispersed	XI
BdNAC049	Bradi3g12470*		XM_003573166	chr3: 11159469 - 11164207	2775#	653	Dispersed	VII
BdNAC050	Bradi3g13117	BdSWN6	AFJ91966	chr3: 11704347 - 11705722	1151	354	Segmental	IV
BdNAC051	Bradi3g13630		XM_003571266	chr3: 12133111 - 12135826	1494#	396#	Dispersed	I
BdNAC052	Bradi3g13727	BdSWN8	AFJ91968	chr3: 12222089 - 12224314	1717	390	Dispersed	IV
BdNAC053	Bradi3g16480*		XM_010236076	chr3: 14643893 - 14648352	3059	800	Dispersed	III
BdNAC054	Bradi3g17287		XM_003573459	chr3: 15430791 - 15433611	1008	279	Dispersed	IV
BdNAC055	Bradi3g33320		XM_010238356	chr3: 35696932 - 35698257	1326	363	Dispersed	XII
BdNAC056	Bradi3g33680		XM_010238362	chr3: 36048696 - 36049496	801	266	Dispersed	XI
BdNAC057	Bradi3g33957		NA	chr3: 36400470 - 36402102	1247#	300	Dispersed	III
BdNAC058	Bradi3g36670		XM_010238405	chr3: 39050093 - 39051105	857	281	Segmental	V
BdNAC059	Bradi3g37067		XM_003574503	chr3: 39408777 - 39410458	1543#	381	Segmental	I
BdNAC060	Bradi3g41470		XM_010237041	chr3: 43394560 - 43397988	1473#	251	Segmental	VIII
BdNAC061	Bradi3g46900		XM_010237292	chr3: 48633124 - 48634980	1392#	344	Segmental	IV
BdNAC062	Bradi3g47627		XM_003572630	chr3: 49252883 - 49256234	1568	382	Segmental	IX
BdNAC063	Bradi3g50067	BdSWN3	AFJ91963	chr3: 51292620 - 51293902	1035	344	Segmental	IV
BdNAC064	Bradi3g54817		XM_003572876	chr3: 55237425 - 55240244	1473	301	Dispersed	IV
BdNAC065	Bradi3g56080*		XM_003570395	chr3: 56090071 - 56094163	2592#	648	Dispersed	VIII
BdNAC066	Bradi3g59380		XM_010237818	chr3: 58575536 - 58577899	1626#	387	Dispersed	I
BdNAC067	Bradi4g02060		XM_010238739	chr4: 1344421 - 1349156	1394	314	Dispersed	IV
BdNAC068	Bradi4g03620*		XM_003578509	chr4: 2887616 - 2890342	1952	535	Proximal	XIII
BdNAC069	Bradi4g07527		XM_003575478	chr4: 6405821 - 6407081	1179#	252	Dispersed	VI
BdNAC070	Bradi4g13560		NA	chr4: 13894634 - 13894968	243	80	Tandem	VIII
BdNAC071	Bradi4g13570		NA	chr4: 13896734 - 13897042	228	75	Tandem	VIII
BdNAC072	Bradi4g22680		XM_010239547	chr4: 27131508 - 27133265	789	262	Dispersed	VI
BdNAC073	Bradi4g23640		XM_003577711	chr4: 28467528 - 28469947	1953	366	Dispersed	I
BdNAC074	Bradi4g24060		XM_010240967	chr4: 29072248 - 29073272	1025	304	Tandem	XI
BdNAC075	Bradi4g24100		NA	chr4: 29155030 - 29156374	1345	353	Proximal	XI
BdNAC076	Bradi4g26470		NA	chr4: 31647128 - 31649220	1722	573	Dispersed	XIII
BdNAC077	Bradi4g26600		NA	chr4: 31702331 - 31705537	1683	523	Dispersed
BdNAC078	Bradi4g30177		NA	chr4: 35853998 - 35856191	1218	405	Segmental	I
BdNAC079	Bradi4g34022		XM_003578301	chr4: 39690771 - 39693806	2584#	689	Dispersed	II
BdNAC080	Bradi4g34157		XM_010240018	chr4: 39811222 - 39813806	1672#	354	Dispersed	IV
BdNAC081	Bradi4g34800		XM_003576676	chr4: 40312319 - 40313547	1099	230	Segmental	VIII
BdNAC082	Bradi4g37327		XM_010240175	chr4: 42501009 - 42503444	662	217	Tandem	III
BdNAC083	Bradi4g40880		NA	chr4: 45131479 - 45132519	1041	346	Dispersed	XII
BdNAC084	Bradi4g41200		XM_010241179	chr4: 45359423 - 45360790	1368	455	Dispersed	XII
BdNAC085	Bradi4g42180		XM_003576983	chr4: 46258318 - 46259307	750	249	Segmental	V
BdNAC086	Bradi4g43010		XM_010241224	chr4: 46831778 - 46832791	1014	337	Tandem	XII
BdNAC087	Bradi4g43020		XM_010241225	chr4: 46836864 - 46837916	1053	350	Tandem	XII
BdNAC088	Bradi4g43330		XM_010241228	chr4: 47063711 - 47064757	1047	348	Tandem	XII
BdNAC089	Bradi4g44000		XM_003577067	chr4: 47551431 - 47553132	1620#	400	Segmental	I
BdNAC090	Bradi5g10640		XM_003579745	chr5: 13907132 - 13908267	929	199	Dispersed	VII
BdNAC091	Bradi5g11247		XM_003579789	chr5: 14803945 - 14805637	1489	345	Dispersed	IV
BdNAC092	Bradi5g12407		XM_003579857	chr5: 15876489 - 15877931	1222	332	Segmental	IV
BdNAC093	Bradi5g13300		XM_003581304	chr5: 16907824 - 16908483	660	219	Dispersed	X
BdNAC094	Bradi5g13450		XM_003581309	chr5: 16999982 - 17005311	1188	356	Segmental	IX
BdNAC095	Bradi5g14740		NA	chr5: 18169832 - 18171590	1203	400	Dispersed	X
BdNAC096	Bradi5g14950		NA	chr5: 18380226 - 18382509	1950	649	Dispersed	XIII
BdNAC097	Bradi5g15230		XM_003581360	chr5: 18582768 - 18583949	1182	393	Singleton	XII
BdNAC098	Bradi5g15587		XM_003580082	chr5: 18944870 - 18946980	1081	288	Dispersed	IV
BdNAC099	Bradi5g16917	BdSWN2	AFJ91962	chr5: 20182458 - 20186149	1588	334	Segmental	IV
BdNAC100	Bradi5g21010		XM_003581579	chr5: 23772781 - 23775868	1491	390	Dispersed	II
BdNAC101	Bradi5g27467	BdSWN5	AFJ91965	chr5: 28214949 - 28216342	1293	346	Segmental	IV
a) Locus ID was adopted from Phytozome database. The locus produce alternative spliced transcripts were indicated with (*). Annotation of locus Bradi1g76730 is incorrect according to result reported by Valdivia et al. [29].
b) and c) cDNA and Peptide sequence updated by RIKEN Brachypodium FLcDNA database (http://brachy.bmep.riken.jp/) were indicated with (#).
Published gene names were given priority in nomenclature: BdSWN1-8 [29].

## Sheet: Sheet2
	AFJ91962
	AFJ91963
	AFJ91964
	AFJ91965
	AFJ91966
	AFJ91967
	AFJ91968
	JQ693422
	LOC100839065
	NA
	NA
	NA
	NA
	NA
	NA
	NA
	NA
	NA
	NA
	NA
	NA
	NA
	NA
	XM_003557318
	XM_003557950
	XM_003557953
	XM_003558425
	XM_003558836
	XM_003559325
	XM_003559732
	XM_003559734
	XM_003560640
	XM_003561012
	XM_003561401
	XM_003562130
	XM_003562221
	XM_003562843
	XM_003563203
	XM_003563364
	XM_003563804
	XM_003564430
	XM_003564645
	XM_003564737
	XM_003565304
	XM_003566584
	XM_003566943
	XM_003567246
	XM_003567419
	XM_003568308
	XM_003568359
	XM_003568377
	XM_003569489
	XM_003570395
	XM_003571266
	XM_003572037
	XM_003572630
	XM_003572876
	XM_003573166
	XM_003573459
	XM_003574503
	XM_003575478
	XM_003576676
	XM_003576983
	XM_003577067
	XM_003577711
	XM_003578301
	XM_003578509
	XM_003579745
	XM_003579789
	XM_003579857
	XM_003580082
	XM_003581304
	XM_003581360
	XM_003581579
	XM_010229301
	XM_010229467
	XM_010229855
	XM_010231501
	XM_010231793
	XM_010233066
	XM_010234365
	XM_010234872
	XM_010235179
	XM_010235188
	XM_010236076
	XM_010236717
	XM_010237041
	XM_010237292
	XM_010237818
	XM_010238356
	XM_010238362
	XM_010238405
	XM_010238739
	XM_010239547
	XM_010240018
	XM_010240175
	XM_010240967
	XM_010241179
	XM_010241224
	XM_010241225
	XM_010241228
