# Supplementary material for: Systematic Analysis and Identification of Stress-Responsive Genes of the NAC Gene Family in Brachypodium distachyon
Source: PLoS One. 2015 Mar 27;10(3):e0122027. doi: 10.1371/journal.pone.0122027 (PMC4376915; doi:10.1371/journal.pone.0122027)
Supplement: S3 Table — (XLS) [file pone.0122027.s013.xls]

## Sheet: Segmental duplication
S3 Table. List of segmentally duplicated gene pairs in Brachypodium distachyon genome along with their e-value identified from MCScanX software.
############### Parameters ###############
# MATCH_SCORE: 50
# MATCH_SIZE: 5
# GAP_PENALTY: -1
# OVERLAP_WINDOW: 5
# E_VALUE: 1e-05
# MAX GAPS: 25
############### Statistics ###############
# Number of collinear genes: 4889, Percentage: 18.43
# Number of all genes: 26523
##########################################
## Alignment 0: score=2223.0 e_value=1.7e-187 N=50 Chr1&Chr1 plus
0- 0:	Bradi1g04510	Bradi1g54180	4e-53
0- 1:	Bradi1g04597	Bradi1g54250	0
0- 2:	Bradi1g04660	Bradi1g54270	2e-160
0- 3:	Bradi1g04720	Bradi1g54360	0
0- 4:	Bradi1g04740	Bradi1g54370	2e-72
0- 5:	Bradi1g04750	Bradi1g54420	1e-33
0- 6:	Bradi1g04760	Bradi1g54430	4e-147
0- 7:	Bradi1g04780	Bradi1g54440	4e-37
0- 8:	Bradi1g04917	Bradi1g54537	0
0- 9:	Bradi1g04930	Bradi1g54560	2e-52
0- 10:	Bradi1g04957	Bradi1g54620	0
0- 11:	Bradi1g05030	Bradi1g54680	3e-135
0- 12:	Bradi1g05037	Bradi1g54690	3e-91
0- 13:	Bradi1g05060	Bradi1g54700	0
0- 14:	Bradi1g05130	Bradi1g54880	0
0- 15:	Bradi1g05162	Bradi1g54977	0
0- 16:	Bradi1g05180	Bradi1g54990	0
0- 17:	Bradi1g05190	Bradi1g55000	0
0- 18:	Bradi1g05247	Bradi1g55090	4e-74
0- 19:	Bradi1g05270	Bradi1g55120	1e-15
0- 20:	Bradi1g05320	Bradi1g55170	3e-118
0- 21:	Bradi1g05330	Bradi1g55260	6e-24
0- 22:	Bradi1g05340	Bradi1g55280	4e-97
0- 23:	Bradi1g05380	Bradi1g55287	0
0- 24:	Bradi1g05410	Bradi1g55370	1e-48
0- 25:	Bradi1g05430	Bradi1g55427	3e-130
0- 26:	Bradi1g05450	Bradi1g55440	7e-121
0- 27:	Bradi1g05480	Bradi1g55450	6e-57
0- 28:	Bradi1g05490	Bradi1g55470	0
0- 29:	Bradi1g05500	Bradi1g55480	6e-127
0- 30:	Bradi1g05510	Bradi1g55510	0
0- 31:	Bradi1g05550	Bradi1g55630	5e-127
0- 32:	Bradi1g05560	Bradi1g55650	6e-125
0- 33:	Bradi1g05600	Bradi1g55720	0
0- 34:	Bradi1g05670	Bradi1g55980	1e-105
0- 35:	Bradi1g05806	Bradi1g56030	3e-12
0- 36:	Bradi1g05930	Bradi1g56100	0
0- 37:	Bradi1g06040	Bradi1g56250	2e-67
0- 38:	Bradi1g06050	Bradi1g56270	0
0- 39:	Bradi1g06070	Bradi1g56500	0
0- 40:	Bradi1g06090	Bradi1g56510	6e-109
0- 41:	Bradi1g06100	Bradi1g56540	0
0- 42:	Bradi1g06130	Bradi1g56560	8e-25
0- 43:	Bradi1g06160	Bradi1g56667	0
0- 44:	Bradi1g06240	Bradi1g56807	4e-92
0- 45:	Bradi1g06250	Bradi1g56920	5e-40
0- 46:	Bradi1g06260	Bradi1g56950	5e-28
0- 47:	Bradi1g06270	Bradi1g56970	0
0- 48:	Bradi1g06290	Bradi1g57040	0
0- 49:	Bradi1g06330	Bradi1g57090	2e-43
## Alignment 1: score=887.0 e_value=8e-53 N=19 Chr1&Chr1 plus
1- 0:	Bradi1g20860	Bradi1g60300	0
1- 1:	Bradi1g20880	Bradi1g60310	7e-159
1- 2:	Bradi1g20890	Bradi1g60320	0
1- 3:	Bradi1g20980	Bradi1g60370	2e-146
1- 4:	Bradi1g21020	Bradi1g60390	1e-47
1- 5:	Bradi1g21040	Bradi1g60397	0
1- 6:	Bradi1g21080	Bradi1g60510	0
1- 7:	Bradi1g21190	Bradi1g60620	1e-124
1- 8:	Bradi1g21210	Bradi1g60630	6e-111
1- 9:	Bradi1g21230	Bradi1g60647	5e-71
1- 10:	Bradi1g21290	Bradi1g60710	8e-73
1- 11:	Bradi1g21310	Bradi1g60720	0
1- 12:	Bradi1g21320	Bradi1g60730	2e-156
1- 13:	Bradi1g21330	Bradi1g60750	0
1- 14:	Bradi1g21350	Bradi1g60810	8e-163
1- 15:	Bradi1g21372	Bradi1g60817	0
1- 16:	Bradi1g21380	Bradi1g60840	2e-32
1- 17:	Bradi1g21410	Bradi1g60852	2e-138
1- 18:	Bradi1g21420	Bradi1g60950	3e-157
## Alignment 2: score=464.0 e_value=6.7e-21 N=10 Chr1&Chr1 plus
2- 0:	Bradi1g03820	Bradi1g53610	2e-132
2- 1:	Bradi1g03880	Bradi1g53650	1e-146
2- 2:	Bradi1g03900	Bradi1g53660	3e-117
2- 3:	Bradi1g03980	Bradi1g53700	1e-167
2- 4:	Bradi1g04010	Bradi1g53710	2e-62
2- 5:	Bradi1g04040	Bradi1g53720	4e-08
2- 6:	Bradi1g04120	Bradi1g53760	2e-159
2- 7:	Bradi1g04150	Bradi1g53770	1e-108
2- 8:	Bradi1g04170	Bradi1g53830	7e-26
2- 9:	Bradi1g04220	Bradi1g53867	3e-131
## Alignment 3: score=408.0 e_value=2.5e-20 N=10 Chr1&Chr1 plus
3- 0:	Bradi1g01750	Bradi1g52610	4e-114
3- 1:	Bradi1g01930	Bradi1g52760	0
3- 2:	Bradi1g02090	Bradi1g53000	1e-148
3- 3:	Bradi1g02130	Bradi1g53040	1e-35
3- 4:	Bradi1g02170	Bradi1g53070	0
3- 5:	Bradi1g02260	Bradi1g53120	0
3- 6:	Bradi1g02460	Bradi1g53180	1e-59
3- 7:	Bradi1g02510	Bradi1g53207	0
3- 8:	Bradi1g02560	Bradi1g53260	3e-24
3- 9:	Bradi1g02720	Bradi1g53430	0
## Alignment 4: score=352.0 e_value=5.1e-15 N=8 Chr1&Chr1 plus
4- 0:	Bradi1g06250	Bradi1g13510	7e-14
4- 1:	Bradi1g06340	Bradi1g13640	0
4- 2:	Bradi1g06350	Bradi1g13650	4e-89
4- 3:	Bradi1g06360	Bradi1g13670	3e-109
4- 4:	Bradi1g06400	Bradi1g13750	6e-39
4- 5:	Bradi1g06450	Bradi1g13807	3e-67
4- 6:	Bradi1g06610	Bradi1g13940	6e-120
4- 7:	Bradi1g06670	Bradi1g13980	1e-50
## Alignment 5: score=331.0 e_value=7.8e-17 N=8 Chr1&Chr1 plus
5- 0:	Bradi1g22572	Bradi1g70220	9e-88
5- 1:	Bradi1g22580	Bradi1g70300	2e-15
5- 2:	Bradi1g22710	Bradi1g70480	3e-25
5- 3:	Bradi1g22730	Bradi1g70590	0
5- 4:	Bradi1g22790	Bradi1g70600	9e-72
5- 5:	Bradi1g22800	Bradi1g70610	3e-26
5- 6:	Bradi1g22960	Bradi1g70860	6e-48
5- 7:	Bradi1g22980	Bradi1g70900	7e-173
## Alignment 6: score=326.0 e_value=4.5e-13 N=7 Chr1&Chr1 plus
6- 0:	Bradi1g18380	Bradi1g62390	0
6- 1:	Bradi1g18390	Bradi1g62400	3e-149
6- 2:	Bradi1g18407	Bradi1g62420	7e-66
6- 3:	Bradi1g18440	Bradi1g62430	0
6- 4:	Bradi1g18450	Bradi1g62440	0
6- 5:	Bradi1g18490	Bradi1g62520	1e-179
6- 6:	Bradi1g18607	Bradi1g62580	6e-131
## Alignment 7: score=322.0 e_value=9.1e-11 N=7 Chr1&Chr1 plus
7- 0:	Bradi1g10970	Bradi1g67397	0
7- 1:	Bradi1g11040	Bradi1g67420	0
7- 2:	Bradi1g11050	Bradi1g67440	1e-42
7- 3:	Bradi1g11120	Bradi1g67460	1e-47
7- 4:	Bradi1g11187	Bradi1g67530	5e-88
7- 5:	Bradi1g11230	Bradi1g67580	1e-27
7- 6:	Bradi1g11250	Bradi1g67640	3e-43
## Alignment 8: score=309.0 e_value=9.8e-12 N=7 Chr1&Chr1 plus
8- 0:	Bradi1g00510	Bradi1g28650	7e-162
8- 1:	Bradi1g00517	Bradi1g28670	4e-66
8- 2:	Bradi1g00550	Bradi1g28760	3e-129
8- 3:	Bradi1g00560	Bradi1g28840	0
8- 4:	Bradi1g00580	Bradi1g28950	0
8- 5:	Bradi1g00587	Bradi1g28967	0
8- 6:	Bradi1g00660	Bradi1g29097	3e-56
## Alignment 9: score=254.0 e_value=2.5e-08 N=6 Chr1&Chr1 plus
9- 0:	Bradi1g07010	Bradi1g68990	2e-158
9- 1:	Bradi1g07070	Bradi1g69070	2e-64
9- 2:	Bradi1g07180	Bradi1g69097	0
9- 3:	Bradi1g07290	Bradi1g69207	1e-147
9- 4:	Bradi1g07390	Bradi1g69307	4e-142
9- 5:	Bradi1g07480	Bradi1g69330	2e-171
## Alignment 10: score=1125.0 e_value=7.5e-75 N=25 Chr1&Chr1 minus
10- 0:	Bradi1g16480	Bradi1g65930	4e-137
10- 1:	Bradi1g16490	Bradi1g65910	0
10- 2:	Bradi1g16510	Bradi1g65820	8e-154
10- 3:	Bradi1g16517	Bradi1g65800	0
10- 4:	Bradi1g16540	Bradi1g65750	1e-66
10- 5:	Bradi1g16560	Bradi1g65610	0
10- 6:	Bradi1g16580	Bradi1g65580	0
10- 7:	Bradi1g16610	Bradi1g65530	0
10- 8:	Bradi1g16630	Bradi1g65520	4e-116
10- 9:	Bradi1g16660	Bradi1g65440	0
10- 10:	Bradi1g16670	Bradi1g65340	0
10- 11:	Bradi1g16680	Bradi1g65320	0
10- 12:	Bradi1g16700	Bradi1g65210	0
10- 13:	Bradi1g16710	Bradi1g65130	8e-85
10- 14:	Bradi1g16740	Bradi1g65080	2e-25
10- 15:	Bradi1g16750	Bradi1g65070	0
10- 16:	Bradi1g16757	Bradi1g64980	1e-29
10- 17:	Bradi1g16780	Bradi1g64860	0
10- 18:	Bradi1g16790	Bradi1g64817	1e-91
10- 19:	Bradi1g16810	Bradi1g64780	0
10- 20:	Bradi1g16820	Bradi1g64740	9e-117
10- 21:	Bradi1g16830	Bradi1g64730	3e-16
10- 22:	Bradi1g17040	Bradi1g64660	0
10- 23:	Bradi1g17050	Bradi1g64650	4e-14
10- 24:	Bradi1g17090	Bradi1g64487	2e-123
## Alignment 11: score=432.0 e_value=1.4e-20 N=10 Chr1&Chr1 minus
11- 0:	Bradi1g06970	Bradi1g58057	1e-91
11- 1:	Bradi1g07010	Bradi1g58020	5e-138
11- 2:	Bradi1g07020	Bradi1g57930	0
11- 3:	Bradi1g07180	Bradi1g57900	0
11- 4:	Bradi1g07220	Bradi1g57860	0
11- 5:	Bradi1g07237	Bradi1g57670	0
11- 6:	Bradi1g07247	Bradi1g57607	3e-121
11- 7:	Bradi1g07290	Bradi1g57560	1e-167
11- 8:	Bradi1g07320	Bradi1g57520	2e-127
11- 9:	Bradi1g07360	Bradi1g57457	0
## Alignment 12: score=416.0 e_value=2.5e-18 N=9 Chr1&Chr1 minus
12- 0:	Bradi1g06420	Bradi1g58540	3e-25
12- 1:	Bradi1g06430	Bradi1g58480	0
12- 2:	Bradi1g06440	Bradi1g58470	9e-92
12- 3:	Bradi1g06460	Bradi1g58450	3e-53
12- 4:	Bradi1g06480	Bradi1g58390	0
12- 5:	Bradi1g06530	Bradi1g58330	2e-99
12- 6:	Bradi1g06570	Bradi1g58310	0
12- 7:	Bradi1g06670	Bradi1g58230	6e-95
12- 8:	Bradi1g06700	Bradi1g58190	7e-114
## Alignment 13: score=399.0 e_value=3e-19 N=9 Chr1&Chr1 minus
13- 0:	Bradi1g21510	Bradi1g60250	2e-84
13- 1:	Bradi1g21550	Bradi1g60237	9e-103
13- 2:	Bradi1g21560	Bradi1g60207	0
13- 3:	Bradi1g21590	Bradi1g60200	1e-41
13- 4:	Bradi1g21610	Bradi1g60170	0
13- 5:	Bradi1g21630	Bradi1g60160	5e-92
13- 6:	Bradi1g21900	Bradi1g60030	2e-70
13- 7:	Bradi1g21930	Bradi1g60000	3e-06
13- 8:	Bradi1g22030	Bradi1g59880	0
## Alignment 14: score=305.0 e_value=1.9e-11 N=7 Chr1&Chr1 minus
14- 0:	Bradi1g60170	Bradi1g72740	1e-174
14- 1:	Bradi1g60200	Bradi1g72660	1e-19
14- 2:	Bradi1g60310	Bradi1g72480	4e-161
14- 3:	Bradi1g60397	Bradi1g72430	0
14- 4:	Bradi1g60490	Bradi1g72390	8e-07
14- 5:	Bradi1g60510	Bradi1g72370	3e-110
14- 6:	Bradi1g60530	Bradi1g72330	1e-33
## Alignment 15: score=296.0 e_value=7.8e-12 N=7 Chr1&Chr1 minus
15- 0:	Bradi1g03590	Bradi1g66800	9e-146
15- 1:	Bradi1g03650	Bradi1g66660	3e-176
15- 2:	Bradi1g03690	Bradi1g66650	1e-138
15- 3:	Bradi1g03710	Bradi1g66597	1e-39
15- 4:	Bradi1g03720	Bradi1g66590	0
15- 5:	Bradi1g03810	Bradi1g66330	3e-29
15- 6:	Bradi1g03827	Bradi1g66240	3e-25
## Alignment 16: score=276.0 e_value=9.8e-11 N=7 Chr1&Chr1 minus
16- 0:	Bradi1g29600	Bradi1g76540	0
16- 1:	Bradi1g29690	Bradi1g76400	0
16- 2:	Bradi1g29776	Bradi1g76350	8e-162
16- 3:	Bradi1g29800	Bradi1g76330	0
16- 4:	Bradi1g29857	Bradi1g76207	2e-81
16- 5:	Bradi1g30000	Bradi1g76030	5e-56
16- 6:	Bradi1g30200	Bradi1g75940	0
## Alignment 17: score=253.0 e_value=8.2e-13 N=6 Chr1&Chr1 minus
17- 0:	Bradi1g48300	Bradi1g49090	4e-60
17- 1:	Bradi1g48310	Bradi1g48960	3e-36
17- 2:	Bradi1g48550	Bradi1g48910	1e-77
17- 3:	Bradi1g48600	Bradi1g48900	2e-46
17- 4:	Bradi1g48640	Bradi1g48822	6e-63
17- 5:	Bradi1g48650	Bradi1g48816	6e-56
## Alignment 18: score=697.0 e_value=5.2e-41 N=16 Chr1&Chr2 plus
18- 0:	Bradi1g65940	Bradi2g54230	0
18- 1:	Bradi1g66110	Bradi2g54300	0
18- 2:	Bradi1g66200	Bradi2g54330	4e-09
18- 3:	Bradi1g66210	Bradi2g54340	5e-137
18- 4:	Bradi1g66227	Bradi2g54380	0
18- 5:	Bradi1g66280	Bradi2g54400	5e-28
18- 6:	Bradi1g66330	Bradi2g54470	3e-33
18- 7:	Bradi1g66380	Bradi2g54540	3e-64
18- 8:	Bradi1g66470	Bradi2g54570	0
18- 9:	Bradi1g66480	Bradi2g54580	0
18- 10:	Bradi1g66720	Bradi2g54680	0
18- 11:	Bradi1g66730	Bradi2g54750	1e-15
18- 12:	Bradi1g66770	Bradi2g54780	1e-94
18- 13:	Bradi1g66860	Bradi2g54800	6e-95
18- 14:	Bradi1g66920	Bradi2g54810	5e-121
18- 15:	Bradi1g66930	Bradi2g54870	0
## Alignment 19: score=549.0 e_value=8.8e-37 N=12 Chr1&Chr2 plus
19- 0:	Bradi1g38750	Bradi2g26147	2e-46
19- 1:	Bradi1g38790	Bradi2g26330	0
19- 2:	Bradi1g39000	Bradi2g26360	4e-128
19- 3:	Bradi1g39010	Bradi2g26370	1e-125
19- 4:	Bradi1g39017	Bradi2g26375	8e-78
19- 5:	Bradi1g39030	Bradi2g26380	8e-173
19- 6:	Bradi1g39055	Bradi2g26403	1e-85
19- 7:	Bradi1g39060	Bradi2g26406	1e-77
19- 8:	Bradi1g39070	Bradi2g26410	0
19- 9:	Bradi1g39090	Bradi2g26420	0
19- 10:	Bradi1g39097	Bradi2g26430	1e-105
19- 11:	Bradi1g39510	Bradi2g26510	4e-27
## Alignment 20: score=441.0 e_value=5e-20 N=10 Chr1&Chr2 plus
20- 0:	Bradi1g36550	Bradi2g04470	7e-29
20- 1:	Bradi1g36580	Bradi2g04480	0
20- 2:	Bradi1g36700	Bradi2g04537	9e-23
20- 3:	Bradi1g36750	Bradi2g04590	1e-35
20- 4:	Bradi1g36760	Bradi2g04597	3e-21
20- 5:	Bradi1g36800	Bradi2g04660	0
20- 6:	Bradi1g36900	Bradi2g04737	5e-124
20- 7:	Bradi1g36930	Bradi2g04910	3e-55
20- 8:	Bradi1g36980	Bradi2g04980	0
20- 9:	Bradi1g37050	Bradi2g05042	2e-115
## Alignment 21: score=354.0 e_value=9.6e-19 N=9 Chr1&Chr2 plus
21- 0:	Bradi1g17210	Bradi2g21380	6e-125
21- 1:	Bradi1g17230	Bradi2g21420	4e-80
21- 2:	Bradi1g17236	Bradi2g21460	2e-104
21- 3:	Bradi1g17335	Bradi2g21820	1e-21
21- 4:	Bradi1g17400	Bradi2g21880	6e-70
21- 5:	Bradi1g17600	Bradi2g22050	6e-135
21- 6:	Bradi1g17620	Bradi2g22180	0
21- 7:	Bradi1g17810	Bradi2g22210	2e-10
21- 8:	Bradi1g17820	Bradi2g22350	0
## Alignment 22: score=344.0 e_value=1.5e-14 N=8 Chr1&Chr2 plus
22- 0:	Bradi1g64140	Bradi2g11430	3e-81
22- 1:	Bradi1g64340	Bradi2g11470	3e-68
22- 2:	Bradi1g64540	Bradi2g11550	2e-37
22- 3:	Bradi1g64590	Bradi2g11567	7e-54
22- 4:	Bradi1g64610	Bradi2g11610	1e-36
22- 5:	Bradi1g64650	Bradi2g11664	8e-15
22- 6:	Bradi1g64687	Bradi2g11676	6e-80
22- 7:	Bradi1g64730	Bradi2g11700	9e-20
## Alignment 23: score=277.0 e_value=1.3e-11 N=7 Chr1&Chr2 plus
23- 0:	Bradi1g62310	Bradi2g27090	1e-47
23- 1:	Bradi1g62360	Bradi2g27190	5e-89
23- 2:	Bradi1g62370	Bradi2g27250	2e-106
23- 3:	Bradi1g62520	Bradi2g27340	1e-127
23- 4:	Bradi1g62580	Bradi2g27400	8e-66
23- 5:	Bradi1g62780	Bradi2g27817	3e-24
23- 6:	Bradi1g62970	Bradi2g27940	1e-17
## Alignment 24: score=274.0 e_value=5.7e-09 N=6 Chr1&Chr2 plus
24- 0:	Bradi1g37667	Bradi2g33110	5e-138
24- 1:	Bradi1g37750	Bradi2g33180	0
24- 2:	Bradi1g37770	Bradi2g33200	1e-176
24- 3:	Bradi1g37826	Bradi2g33210	0
24- 4:	Bradi1g37900	Bradi2g33307	2e-29
24- 5:	Bradi1g37920	Bradi2g33317	4e-65
## Alignment 25: score=270.0 e_value=8.7e-09 N=6 Chr1&Chr2 plus
25- 0:	Bradi1g37930	Bradi2g19350	4e-09
25- 1:	Bradi1g37960	Bradi2g19380	0
25- 2:	Bradi1g38040	Bradi2g19450	0
25- 3:	Bradi1g38050	Bradi2g19460	4e-18
25- 4:	Bradi1g38090	Bradi2g19470	2e-15
25- 5:	Bradi1g38150	Bradi2g19670	2e-72
## Alignment 26: score=257.0 e_value=3.4e-08 N=6 Chr1&Chr2 plus
26- 0:	Bradi1g38050	Bradi2g06090	2e-35
26- 1:	Bradi1g38090	Bradi2g06140	2e-14
26- 2:	Bradi1g38120	Bradi2g06300	2e-13
26- 3:	Bradi1g38180	Bradi2g06400	5e-129
26- 4:	Bradi1g38290	Bradi2g06497	2e-125
26- 5:	Bradi1g38340	Bradi2g06530	3e-134
## Alignment 27: score=666.0 e_value=6.5e-40 N=16 Chr1&Chr2 minus
27- 0:	Bradi1g65590	Bradi2g38220	3e-147
27- 1:	Bradi1g65610	Bradi2g38170	0
27- 2:	Bradi1g65750	Bradi2g37970	1e-102
27- 3:	Bradi1g65760	Bradi2g37960	2e-25
27- 4:	Bradi1g65790	Bradi2g37850	9e-153
27- 5:	Bradi1g65900	Bradi2g37810	4e-52
27- 6:	Bradi1g66110	Bradi2g37630	0
27- 7:	Bradi1g66150	Bradi2g37570	0
27- 8:	Bradi1g66200	Bradi2g37560	5e-07
27- 9:	Bradi1g66240	Bradi2g37487	6e-42
27- 10:	Bradi1g66330	Bradi2g37430	4e-35
27- 11:	Bradi1g66360	Bradi2g37327	5e-74
27- 12:	Bradi1g66450	Bradi2g37150	1e-46
27- 13:	Bradi1g66597	Bradi2g37130	1e-38
27- 14:	Bradi1g66620	Bradi2g37110	1e-19
27- 15:	Bradi1g66640	Bradi2g37100	9e-152
## Alignment 28: score=647.0 e_value=4e-39 N=15 Chr1&Chr2 minus
28- 0:	Bradi1g63030	Bradi2g22410	0
28- 1:	Bradi1g63120	Bradi2g22310	2e-12
28- 2:	Bradi1g63350	Bradi2g22180	0
28- 3:	Bradi1g63460	Bradi2g22050	5e-142
28- 4:	Bradi1g63550	Bradi2g21990	0
28- 5:	Bradi1g63690	Bradi2g21880	4e-104
28- 6:	Bradi1g63720	Bradi2g21870	1e-49
28- 7:	Bradi1g63790	Bradi2g21830	3e-23
28- 8:	Bradi1g63840	Bradi2g21820	4e-36
28- 9:	Bradi1g63940	Bradi2g21760	0
28- 10:	Bradi1g63950	Bradi2g21750	6e-140
28- 11:	Bradi1g64020	Bradi2g21460	2e-104
28- 12:	Bradi1g64040	Bradi2g21420	1e-88
28- 13:	Bradi1g64050	Bradi2g21400	2e-10
28- 14:	Bradi1g64060	Bradi2g21380	7e-125
## Alignment 29: score=553.0 e_value=3e-29 N=13 Chr1&Chr2 minus
29- 0:	Bradi1g63120	Bradi2g53610	1e-17
29- 1:	Bradi1g63200	Bradi2g53540	0
29- 2:	Bradi1g63270	Bradi2g53440	5e-11
29- 3:	Bradi1g63350	Bradi2g53420	0
29- 4:	Bradi1g63446	Bradi2g53360	0
29- 5:	Bradi1g63510	Bradi2g53340	0
29- 6:	Bradi1g63550	Bradi2g53277	0
29- 7:	Bradi1g63790	Bradi2g53120	3e-23
29- 8:	Bradi1g63840	Bradi2g53060	2e-36
29- 9:	Bradi1g63950	Bradi2g53040	1e-134
29- 10:	Bradi1g64020	Bradi2g52940	5e-96
29- 11:	Bradi1g64050	Bradi2g52877	1e-08
29- 12:	Bradi1g64060	Bradi2g52860	0
## Alignment 30: score=425.0 e_value=4.2e-22 N=10 Chr1&Chr2 minus
30- 0:	Bradi1g38360	Bradi2g07250	3e-26
30- 1:	Bradi1g38750	Bradi2g07200	2e-58
30- 2:	Bradi1g38760	Bradi2g07040	0
30- 3:	Bradi1g38770	Bradi2g06940	4e-134
30- 4:	Bradi1g39000	Bradi2g06850	1e-18
30- 5:	Bradi1g39010	Bradi2g06840	4e-26
30- 6:	Bradi1g39097	Bradi2g06740	5e-48
30- 7:	Bradi1g39110	Bradi2g06700	0
30- 8:	Bradi1g39150	Bradi2g06650	1e-123
30- 9:	Bradi1g39167	Bradi2g06620	0
## Alignment 31: score=312.0 e_value=2e-12 N=7 Chr1&Chr2 minus
31- 0:	Bradi1g36580	Bradi2g34290	0
31- 1:	Bradi1g36670	Bradi2g34270	0
31- 2:	Bradi1g36700	Bradi2g34257	9e-51
31- 3:	Bradi1g36740	Bradi2g34240	0
31- 4:	Bradi1g36760	Bradi2g34180	2e-22
31- 5:	Bradi1g36930	Bradi2g34030	2e-55
31- 6:	Bradi1g36980	Bradi2g33980	0
## Alignment 32: score=292.0 e_value=7.2e-11 N=7 Chr1&Chr2 minus
32- 0:	Bradi1g66260	Bradi2g62540	5e-31
32- 1:	Bradi1g66360	Bradi2g62450	5e-67
32- 2:	Bradi1g66597	Bradi2g62380	7e-38
32- 3:	Bradi1g66660	Bradi2g62290	0
32- 4:	Bradi1g66677	Bradi2g62170	1e-136
32- 5:	Bradi1g66710	Bradi2g62150	4e-129
32- 6:	Bradi1g66730	Bradi2g62100	5e-13
## Alignment 33: score=2498.0 e_value=2.1e-221 N=55 Chr1&Chr3 plus
33- 0:	Bradi1g73170	Bradi3g25477	0
33- 1:	Bradi1g73710	Bradi3g25670	7e-147
33- 2:	Bradi1g73900	Bradi3g26370	0
33- 3:	Bradi1g73935	Bradi3g26655	0
33- 4:	Bradi1g73950	Bradi3g26660	3e-09
33- 5:	Bradi1g74060	Bradi3g26690	1e-119
33- 6:	Bradi1g74130	Bradi3g26710	2e-16
33- 7:	Bradi1g74180	Bradi3g26737	0
33- 8:	Bradi1g74257	Bradi3g26827	0
33- 9:	Bradi1g74270	Bradi3g26870	5e-112
33- 10:	Bradi1g74350	Bradi3g26920	9e-140
33- 11:	Bradi1g74360	Bradi3g26930	7e-72
33- 12:	Bradi1g74410	Bradi3g26990	2e-73
33- 13:	Bradi1g74420	Bradi3g27000	0
33- 14:	Bradi1g74430	Bradi3g27007	0
33- 15:	Bradi1g74437	Bradi3g27020	0
33- 16:	Bradi1g74460	Bradi3g27040	2e-26
33- 17:	Bradi1g74470	Bradi3g27050	7e-51
33- 18:	Bradi1g74480	Bradi3g27120	0
33- 19:	Bradi1g74510	Bradi3g27150	1e-64
33- 20:	Bradi1g74520	Bradi3g27170	1e-28
33- 21:	Bradi1g74540	Bradi3g27180	0
33- 22:	Bradi1g74597	Bradi3g27252	0
33- 23:	Bradi1g74620	Bradi3g27350	2e-10
33- 24:	Bradi1g74630	Bradi3g27370	2e-132
33- 25:	Bradi1g74710	Bradi3g27440	5e-144
33- 26:	Bradi1g74750	Bradi3g27450	7e-116
33- 27:	Bradi1g74820	Bradi3g27480	0
33- 28:	Bradi1g74890	Bradi3g27520	4e-160
33- 29:	Bradi1g74900	Bradi3g27550	4e-62
33- 30:	Bradi1g74910	Bradi3g27570	1e-124
33- 31:	Bradi1g75010	Bradi3g27670	0
33- 32:	Bradi1g75020	Bradi3g27680	0
33- 33:	Bradi1g75040	Bradi3g27690	3e-42
33- 34:	Bradi1g75100	Bradi3g27720	9e-79
33- 35:	Bradi1g75170	Bradi3g27770	4e-109
33- 36:	Bradi1g75210	Bradi3g27790	0
33- 37:	Bradi1g75220	Bradi3g27800	0
33- 38:	Bradi1g75340	Bradi3g27890	2e-124
33- 39:	Bradi1g75350	Bradi3g27900	2e-137
33- 40:	Bradi1g75450	Bradi3g28006	9e-164
33- 41:	Bradi1g75520	Bradi3g28070	0
33- 42:	Bradi1g75530	Bradi3g28090	5e-130
33- 43:	Bradi1g75600	Bradi3g28160	0
33- 44:	Bradi1g75610	Bradi3g28210	0
33- 45:	Bradi1g75620	Bradi3g28220	3e-115
33- 46:	Bradi1g75640	Bradi3g28250	6e-59
33- 47:	Bradi1g75660	Bradi3g28270	2e-98
33- 48:	Bradi1g75750	Bradi3g28280	0
33- 49:	Bradi1g75760	Bradi3g28290	2e-69
33- 50:	Bradi1g75790	Bradi3g28300	8e-97
33- 51:	Bradi1g75820	Bradi3g28400	0
33- 52:	Bradi1g75830	Bradi3g28437	0
33- 53:	Bradi1g75870	Bradi3g28490	0
33- 54:	Bradi1g75877	Bradi3g28507	2e-66
## Alignment 34: score=1853.0 e_value=2.2e-136 N=40 Chr1&Chr3 plus
34- 0:	Bradi1g35340	Bradi3g06550	2e-180
34- 1:	Bradi1g35390	Bradi3g06556	2e-27
34- 2:	Bradi1g35477	Bradi3g06590	0
34- 3:	Bradi1g35520	Bradi3g06620	0
34- 4:	Bradi1g35530	Bradi3g06640	0
34- 5:	Bradi1g35540	Bradi3g06660	2e-17
34- 6:	Bradi1g35570	Bradi3g06690	2e-20
34- 7:	Bradi1g35592	Bradi3g06695	6e-12
34- 8:	Bradi1g35647	Bradi3g06740	0
34- 9:	Bradi1g35660	Bradi3g06750	5e-102
34- 10:	Bradi1g35690	Bradi3g06790	6e-45
34- 11:	Bradi1g35697	Bradi3g06810	5e-37
34- 12:	Bradi1g35770	Bradi3g06847	0
34- 13:	Bradi1g35840	Bradi3g06880	3e-178
34- 14:	Bradi1g35920	Bradi3g06940	3e-156
34- 15:	Bradi1g35930	Bradi3g06970	1e-87
34- 16:	Bradi1g35950	Bradi3g07020	0
34- 17:	Bradi1g36017	Bradi3g07047	0
34- 18:	Bradi1g36050	Bradi3g07060	1e-84
34- 19:	Bradi1g36090	Bradi3g07120	4e-166
34- 20:	Bradi1g36172	Bradi3g07150	2e-147
34- 21:	Bradi1g36180	Bradi3g07160	1e-136
34- 22:	Bradi1g36220	Bradi3g07220	0
34- 23:	Bradi1g36230	Bradi3g07230	4e-131
34- 24:	Bradi1g36242	Bradi3g07280	0
34- 25:	Bradi1g36387	Bradi3g07360	0
34- 26:	Bradi1g36400	Bradi3g07370	0
34- 27:	Bradi1g36420	Bradi3g07380	0
34- 28:	Bradi1g36460	Bradi3g07385	5e-163
34- 29:	Bradi1g36530	Bradi3g07397	0
34- 30:	Bradi1g36550	Bradi3g07430	2e-82
34- 31:	Bradi1g36560	Bradi3g07440	2e-18
34- 32:	Bradi1g36590	Bradi3g07450	3e-93
34- 33:	Bradi1g36610	Bradi3g07470	7e-143
34- 34:	Bradi1g36670	Bradi3g07500	4e-158
34- 35:	Bradi1g36700	Bradi3g07520	5e-65
34- 36:	Bradi1g36750	Bradi3g07540	7e-56
34- 37:	Bradi1g36800	Bradi3g07690	0
34- 38:	Bradi1g36830	Bradi3g07700	0
34- 39:	Bradi1g36847	Bradi3g07730	0
## Alignment 35: score=1653.0 e_value=6.5e-123 N=36 Chr1&Chr3 plus
35- 0:	Bradi1g37150	Bradi3g07970	3e-156
35- 1:	Bradi1g37230	Bradi3g08020	0
35- 2:	Bradi1g37280	Bradi3g08035	0
35- 3:	Bradi1g37290	Bradi3g08060	0
35- 4:	Bradi1g37304	Bradi3g08070	0
35- 5:	Bradi1g37360	Bradi3g08090	0
35- 6:	Bradi1g37377	Bradi3g08127	3e-113
35- 7:	Bradi1g37450	Bradi3g08180	0
35- 8:	Bradi1g37460	Bradi3g08200	1e-120
35- 9:	Bradi1g37470	Bradi3g08220	0
35- 10:	Bradi1g37480	Bradi3g08240	5e-87
35- 11:	Bradi1g37490	Bradi3g08250	0
35- 12:	Bradi1g37540	Bradi3g08280	4e-52
35- 13:	Bradi1g37582	Bradi3g08290	0
35- 14:	Bradi1g37692	Bradi3g08380	1e-113
35- 15:	Bradi1g37760	Bradi3g08400	0
35- 16:	Bradi1g37770	Bradi3g08430	0
35- 17:	Bradi1g37800	Bradi3g08570	2e-72
35- 18:	Bradi1g37810	Bradi3g08580	5e-100
35- 19:	Bradi1g37930	Bradi3g08620	2e-24
35- 20:	Bradi1g37940	Bradi3g08637	0
35- 21:	Bradi1g37960	Bradi3g08647	0
35- 22:	Bradi1g38010	Bradi3g08680	1e-80
35- 23:	Bradi1g38040	Bradi3g08700	3e-99
35- 24:	Bradi1g38050	Bradi3g08730	5e-22
35- 25:	Bradi1g38090	Bradi3g08750	4e-50
35- 26:	Bradi1g38110	Bradi3g08790	4e-43
35- 27:	Bradi1g38120	Bradi3g08820	2e-41
35- 28:	Bradi1g38140	Bradi3g08870	6e-86
35- 29:	Bradi1g38150	Bradi3g08890	4e-92
35- 30:	Bradi1g38160	Bradi3g08930	2e-116
35- 31:	Bradi1g38170	Bradi3g08960	0
35- 32:	Bradi1g38180	Bradi3g08967	2e-127
35- 33:	Bradi1g38280	Bradi3g09050	0
35- 34:	Bradi1g38290	Bradi3g09080	3e-137
35- 35:	Bradi1g38687	Bradi3g09110	3e-27
## Alignment 36: score=1181.0 e_value=4.2e-84 N=27 Chr1&Chr3 plus
36- 0:	Bradi1g46880	Bradi3g53650	0
36- 1:	Bradi1g46910	Bradi3g53690	7e-101
36- 2:	Bradi1g46970	Bradi3g53747	0
36- 3:	Bradi1g46980	Bradi3g53760	3e-62
36- 4:	Bradi1g46990	Bradi3g53797	8e-71
36- 5:	Bradi1g47000	Bradi3g53830	0
36- 6:	Bradi1g47067	Bradi3g53930	1e-177
36- 7:	Bradi1g47220	Bradi3g53980	0
36- 8:	Bradi1g47320	Bradi3g54040	0
36- 9:	Bradi1g47330	Bradi3g54060	3e-33
36- 10:	Bradi1g47350	Bradi3g54070	2e-105
36- 11:	Bradi1g47400	Bradi3g54120	0
36- 12:	Bradi1g47480	Bradi3g54160	2e-61
36- 13:	Bradi1g47500	Bradi3g54170	1e-30
36- 14:	Bradi1g47550	Bradi3g54177	0
36- 15:	Bradi1g47580	Bradi3g54235	4e-13
36- 16:	Bradi1g47710	Bradi3g54290	0
36- 17:	Bradi1g47720	Bradi3g54310	3e-16
36- 18:	Bradi1g47760	Bradi3g54370	0
36- 19:	Bradi1g47920	Bradi3g54460	0
36- 20:	Bradi1g47940	Bradi3g54480	3e-121
36- 21:	Bradi1g48010	Bradi3g54490	0
36- 22:	Bradi1g48060	Bradi3g54495	4e-38
36- 23:	Bradi1g48170	Bradi3g54557	0
36- 24:	Bradi1g48257	Bradi3g54597	0
36- 25:	Bradi1g48400	Bradi3g54640	1e-67
36- 26:	Bradi1g48590	Bradi3g54740	3e-17
## Alignment 37: score=1095.0 e_value=2.7e-72 N=24 Chr1&Chr3 plus
37- 0:	Bradi1g77997	Bradi3g32535	1e-115
37- 1:	Bradi1g78020	Bradi3g32550	1e-67
37- 2:	Bradi1g78027	Bradi3g32610	0
37- 3:	Bradi1g78050	Bradi3g32670	1e-19
37- 4:	Bradi1g78090	Bradi3g32710	0
37- 5:	Bradi1g78100	Bradi3g32730	0
37- 6:	Bradi1g78120	Bradi3g32810	1e-122
37- 7:	Bradi1g78130	Bradi3g32830	0
37- 8:	Bradi1g78160	Bradi3g32840	0
37- 9:	Bradi1g78190	Bradi3g32870	0
37- 10:	Bradi1g78230	Bradi3g32890	0
37- 11:	Bradi1g78250	Bradi3g32910	3e-26
37- 12:	Bradi1g78260	Bradi3g32940	1e-29
37- 13:	Bradi1g78280	Bradi3g32980	0
37- 14:	Bradi1g78290	Bradi3g32990	3e-161
37- 15:	Bradi1g78310	Bradi3g33010	2e-67
37- 16:	Bradi1g78320	Bradi3g33020	0
37- 17:	Bradi1g78330	Bradi3g33030	0
37- 18:	Bradi1g78350	Bradi3g33110	9e-126
37- 19:	Bradi1g78487	Bradi3g33300	2e-121
37- 20:	Bradi1g78560	Bradi3g33500	5e-171
37- 21:	Bradi1g78590	Bradi3g33580	1e-42
37- 22:	Bradi1g78640	Bradi3g33700	5e-136
37- 23:	Bradi1g78650	Bradi3g33710	9e-136
## Alignment 38: score=818.0 e_value=4.9e-50 N=18 Chr1&Chr3 plus
38- 0:	Bradi1g42020	Bradi3g52890	7e-23
38- 1:	Bradi1g42300	Bradi3g53010	9e-12
38- 2:	Bradi1g42430	Bradi3g53030	4e-102
38- 3:	Bradi1g42440	Bradi3g53060	5e-44
38- 4:	Bradi1g42450	Bradi3g53070	3e-78
38- 5:	Bradi1g42480	Bradi3g53080	1e-49
38- 6:	Bradi1g42530	Bradi3g53140	6e-27
38- 7:	Bradi1g42556	Bradi3g53170	0
38- 8:	Bradi1g42562	Bradi3g53190	3e-18
38- 9:	Bradi1g42580	Bradi3g53200	0
38- 10:	Bradi1g42630	Bradi3g53260	0
38- 11:	Bradi1g42680	Bradi3g53400	1e-29
38- 12:	Bradi1g42720	Bradi3g53502	2e-140
38- 13:	Bradi1g42750	Bradi3g53550	0
38- 14:	Bradi1g42800	Bradi3g53580	0
38- 15:	Bradi1g42810	Bradi3g53590	5e-63
38- 16:	Bradi1g42830	Bradi3g53610	6e-124
38- 17:	Bradi1g42920	Bradi3g53620	1e-85
## Alignment 39: score=612.0 e_value=3.4e-31 N=13 Chr1&Chr3 plus
39- 0:	Bradi1g76690	Bradi3g31890	1e-114
39- 1:	Bradi1g76770	Bradi3g31920	3e-37
39- 2:	Bradi1g76780	Bradi3g31940	7e-30
39- 3:	Bradi1g76792	Bradi3g31947	0
39- 4:	Bradi1g76840	Bradi3g31967	0
39- 5:	Bradi1g76927	Bradi3g32032	0
39- 6:	Bradi1g76940	Bradi3g32040	1e-140
39- 7:	Bradi1g76950	Bradi3g32047	3e-53
39- 8:	Bradi1g76960	Bradi3g32060	1e-124
39- 9:	Bradi1g77010	Bradi3g32080	8e-112
39- 10:	Bradi1g77020	Bradi3g32090	1e-74
39- 11:	Bradi1g77130	Bradi3g32110	3e-76
39- 12:	Bradi1g77150	Bradi3g32140	1e-60
## Alignment 40: score=345.0 e_value=7.7e-14 N=8 Chr1&Chr3 plus
40- 0:	Bradi1g51910	Bradi3g00560	3e-171
40- 1:	Bradi1g51930	Bradi3g00610	5e-55
40- 2:	Bradi1g52020	Bradi3g00660	0
40- 3:	Bradi1g52060	Bradi3g00720	4e-61
40- 4:	Bradi1g52140	Bradi3g00792	0
40- 5:	Bradi1g52210	Bradi3g00910	0
40- 6:	Bradi1g52260	Bradi3g00930	1e-25
40- 7:	Bradi1g52300	Bradi3g01100	1e-135
## Alignment 41: score=272.0 e_value=2.5e-09 N=6 Chr1&Chr3 plus
41- 0:	Bradi1g33380	Bradi3g04050	2e-178
41- 1:	Bradi1g33450	Bradi3g04140	1e-117
41- 2:	Bradi1g33470	Bradi3g04170	0
41- 3:	Bradi1g33480	Bradi3g04187	0
41- 4:	Bradi1g33540	Bradi3g04330	2e-75
41- 5:	Bradi1g33550	Bradi3g04380	4e-08
## Alignment 42: score=265.0 e_value=1.8e-09 N=6 Chr1&Chr3 plus
42- 0:	Bradi1g74900	Bradi3g55490	2e-27
42- 1:	Bradi1g75050	Bradi3g55650	1e-23
42- 2:	Bradi1g75080	Bradi3g55660	3e-129
42- 3:	Bradi1g75110	Bradi3g55680	1e-48
42- 4:	Bradi1g75140	Bradi3g55767	1e-125
42- 5:	Bradi1g75220	Bradi3g55840	0
## Alignment 43: score=3641.0 e_value=4.7e-320 N=78 Chr1&Chr3 minus
43- 0:	Bradi1g44220	Bradi3g60010	2e-81
43- 1:	Bradi1g44280	Bradi3g59930	2e-09
43- 2:	Bradi1g44290	Bradi3g59920	0
43- 3:	Bradi1g44297	Bradi3g59900	0
43- 4:	Bradi1g44370	Bradi3g59860	1e-11
43- 5:	Bradi1g44390	Bradi3g59830	2e-147
43- 6:	Bradi1g44430	Bradi3g59810	0
43- 7:	Bradi1g44440	Bradi3g59800	0
43- 8:	Bradi1g44470	Bradi3g59760	0
43- 9:	Bradi1g44480	Bradi3g59750	0
43- 10:	Bradi1g44520	Bradi3g59740	5e-157
43- 11:	Bradi1g44560	Bradi3g59730	0
43- 12:	Bradi1g44680	Bradi3g59690	3e-32
43- 13:	Bradi1g44690	Bradi3g59680	2e-156
43- 14:	Bradi1g44760	Bradi3g59670	0
43- 15:	Bradi1g44870	Bradi3g59607	6e-45
43- 16:	Bradi1g44937	Bradi3g59542	6e-155
43- 17:	Bradi1g45000	Bradi3g59530	3e-51
43- 18:	Bradi1g45020	Bradi3g59520	0
43- 19:	Bradi1g45040	Bradi3g59510	0
43- 20:	Bradi1g45050	Bradi3g59502	2e-19
43- 21:	Bradi1g45060	Bradi3g59496	8e-93
43- 22:	Bradi1g45130	Bradi3g59440	0
43- 23:	Bradi1g45170	Bradi3g59410	1e-29
43- 24:	Bradi1g45200	Bradi3g59390	1e-166
43- 25:	Bradi1g45210	Bradi3g59370	0
43- 26:	Bradi1g45220	Bradi3g59320	9e-99
43- 27:	Bradi1g45240	Bradi3g59310	1e-93
43- 28:	Bradi1g45260	Bradi3g59290	4e-48
43- 29:	Bradi1g45280	Bradi3g59260	7e-94
43- 30:	Bradi1g45297	Bradi3g59247	0
43- 31:	Bradi1g45304	Bradi3g59237	5e-154
43- 32:	Bradi1g45330	Bradi3g59167	4e-95
43- 33:	Bradi1g45380	Bradi3g59100	5e-76
43- 34:	Bradi1g45410	Bradi3g59070	6e-25
43- 35:	Bradi1g45420	Bradi3g59050	0
43- 36:	Bradi1g45440	Bradi3g59040	0
43- 37:	Bradi1g45470	Bradi3g58980	1e-91
43- 38:	Bradi1g45480	Bradi3g58960	1e-159
43- 39:	Bradi1g45487	Bradi3g58830	0
43- 40:	Bradi1g45500	Bradi3g58800	1e-161
43- 41:	Bradi1g45510	Bradi3g58770	6e-145
43- 42:	Bradi1g45540	Bradi3g58710	6e-84
43- 43:	Bradi1g45567	Bradi3g58680	8e-157
43- 44:	Bradi1g45572	Bradi3g58630	4e-107
43- 45:	Bradi1g45580	Bradi3g58620	2e-111
43- 46:	Bradi1g45630	Bradi3g58610	1e-148
43- 47:	Bradi1g45640	Bradi3g58600	4e-113
43- 48:	Bradi1g45660	Bradi3g58580	0
43- 49:	Bradi1g45670	Bradi3g58570	2e-07
43- 50:	Bradi1g45710	Bradi3g58560	6e-35
43- 51:	Bradi1g45727	Bradi3g58350	9e-58
43- 52:	Bradi1g45770	Bradi3g58290	6e-28
43- 53:	Bradi1g45807	Bradi3g58220	1e-127
43- 54:	Bradi1g45910	Bradi3g58180	3e-45
43- 55:	Bradi1g45970	Bradi3g58150	1e-139
43- 56:	Bradi1g45985	Bradi3g58107	3e-28
43- 57:	Bradi1g46002	Bradi3g58050	6e-73
43- 58:	Bradi1g46010	Bradi3g58030	0
43- 59:	Bradi1g46060	Bradi3g57960	4e-123
43- 60:	Bradi1g46090	Bradi3g57950	0
43- 61:	Bradi1g46110	Bradi3g57880	8e-71
43- 62:	Bradi1g46120	Bradi3g57867	9e-51
43- 63:	Bradi1g46137	Bradi3g57840	6e-77
43- 64:	Bradi1g46150	Bradi3g57830	4e-171
43- 65:	Bradi1g46160	Bradi3g57800	2e-78
43- 66:	Bradi1g46180	Bradi3g57770	0
43- 67:	Bradi1g46200	Bradi3g57756	6e-171
43- 68:	Bradi1g46220	Bradi3g57630	3e-89
43- 69:	Bradi1g46230	Bradi3g57590	0
43- 70:	Bradi1g46247	Bradi3g57567	0
43- 71:	Bradi1g46260	Bradi3g57510	0
43- 72:	Bradi1g46280	Bradi3g57480	0
43- 73:	Bradi1g46300	Bradi3g57460	2e-18
43- 74:	Bradi1g46340	Bradi3g57370	5e-41
43- 75:	Bradi1g46420	Bradi3g57280	1e-28
43- 76:	Bradi1g46427	Bradi3g57267	6e-64
43- 77:	Bradi1g46487	Bradi3g57210	1e-171
## Alignment 44: score=3220.0 e_value=3.6e-303 N=74 Chr1&Chr3 minus
44- 0:	Bradi1g30252	Bradi3g06470	4e-74
44- 1:	Bradi1g30270	Bradi3g06460	1e-109
44- 2:	Bradi1g30390	Bradi3g06250	9e-39
44- 3:	Bradi1g30520	Bradi3g06217	0
44- 4:	Bradi1g30560	Bradi3g06210	0
44- 5:	Bradi1g30640	Bradi3g06197	7e-149
44- 6:	Bradi1g30730	Bradi3g06170	7e-166
44- 7:	Bradi1g30750	Bradi3g06160	2e-46
44- 8:	Bradi1g30797	Bradi3g06150	0
44- 9:	Bradi1g30820	Bradi3g06120	1e-08
44- 10:	Bradi1g30870	Bradi3g06070	3e-88
44- 11:	Bradi1g30950	Bradi3g06020	1e-159
44- 12:	Bradi1g31060	Bradi3g05960	0
44- 13:	Bradi1g31140	Bradi3g05880	0
44- 14:	Bradi1g31180	Bradi3g05820	2e-40
44- 15:	Bradi1g31210	Bradi3g05810	5e-25
44- 16:	Bradi1g31280	Bradi3g05800	6e-78
44- 17:	Bradi1g31320	Bradi3g05750	0
44- 18:	Bradi1g31330	Bradi3g05740	2e-58
44- 19:	Bradi1g31390	Bradi3g05720	1e-59
44- 20:	Bradi1g31510	Bradi3g05690	5e-49
44- 21:	Bradi1g31570	Bradi3g05680	2e-141
44- 22:	Bradi1g31600	Bradi3g05670	0
44- 23:	Bradi1g31617	Bradi3g05610	8e-64
44- 24:	Bradi1g31680	Bradi3g05600	0
44- 25:	Bradi1g31690	Bradi3g05590	0
44- 26:	Bradi1g31700	Bradi3g05577	1e-69
44- 27:	Bradi1g31730	Bradi3g05540	0
44- 28:	Bradi1g31837	Bradi3g05500	5e-112
44- 29:	Bradi1g31850	Bradi3g05450	0
44- 30:	Bradi1g31860	Bradi3g05430	1e-128
44- 31:	Bradi1g31987	Bradi3g05340	0
44- 32:	Bradi1g32087	Bradi3g05300	0
44- 33:	Bradi1g32200	Bradi3g05270	3e-107
44- 34:	Bradi1g32210	Bradi3g05260	9e-53
44- 35:	Bradi1g32340	Bradi3g05140	2e-124
44- 36:	Bradi1g32360	Bradi3g05100	5e-71
44- 37:	Bradi1g32390	Bradi3g05020	5e-35
44- 38:	Bradi1g32430	Bradi3g05010	0
44- 39:	Bradi1g32445	Bradi3g04960	1e-80
44- 40:	Bradi1g32630	Bradi3g04940	0
44- 41:	Bradi1g32726	Bradi3g04860	0
44- 42:	Bradi1g32830	Bradi3g04790	2e-103
44- 43:	Bradi1g32840	Bradi3g04777	1e-44
44- 44:	Bradi1g32850	Bradi3g04770	8e-31
44- 45:	Bradi1g32860	Bradi3g04730	0
44- 46:	Bradi1g32870	Bradi3g04717	3e-140
44- 47:	Bradi1g32977	Bradi3g04650	6e-82
44- 48:	Bradi1g33070	Bradi3g04585	1e-27
44- 49:	Bradi1g33240	Bradi3g04530	2e-26
44- 50:	Bradi1g33250	Bradi3g04500	2e-153
44- 51:	Bradi1g33280	Bradi3g04480	0
44- 52:	Bradi1g33300	Bradi3g04460	4e-118
44- 53:	Bradi1g33310	Bradi3g04420	0
44- 54:	Bradi1g33510	Bradi3g04180	0
44- 55:	Bradi1g33610	Bradi3g04030	2e-12
44- 56:	Bradi1g33750	Bradi3g04020	0
44- 57:	Bradi1g33870	Bradi3g03970	1e-33
44- 58:	Bradi1g33900	Bradi3g03870	1e-168
44- 59:	Bradi1g33940	Bradi3g03860	0
44- 60:	Bradi1g33970	Bradi3g03840	0
44- 61:	Bradi1g33980	Bradi3g03800	2e-100
44- 62:	Bradi1g34030	Bradi3g03780	0
44- 63:	Bradi1g34060	Bradi3g03770	5e-83
44- 64:	Bradi1g34080	Bradi3g03720	0
44- 65:	Bradi1g34170	Bradi3g03710	0
44- 66:	Bradi1g34240	Bradi3g03660	7e-18
44- 67:	Bradi1g34257	Bradi3g03650	0
44- 68:	Bradi1g34327	Bradi3g03620	0
44- 69:	Bradi1g34470	Bradi3g03538	4e-137
44- 70:	Bradi1g34500	Bradi3g03390	3e-21
44- 71:	Bradi1g34530	Bradi3g03330	0
44- 72:	Bradi1g34566	Bradi3g03260	9e-141
44- 73:	Bradi1g34670	Bradi3g03120	0
## Alignment 45: score=762.0 e_value=5.2e-45 N=17 Chr1&Chr3 minus
45- 0:	Bradi1g42830	Bradi3g56700	8e-89
45- 1:	Bradi1g42930	Bradi3g56660	0
45- 2:	Bradi1g42960	Bradi3g56640	0
45- 3:	Bradi1g43097	Bradi3g56517	0
45- 4:	Bradi1g43220	Bradi3g56490	0
45- 5:	Bradi1g43250	Bradi3g56480	0
45- 6:	Bradi1g43430	Bradi3g56430	1e-16
45- 7:	Bradi1g43460	Bradi3g56400	1e-48
45- 8:	Bradi1g43530	Bradi3g56390	2e-39
45- 9:	Bradi1g43560	Bradi3g56360	0
45- 10:	Bradi1g43630	Bradi3g56330	0
45- 11:	Bradi1g43637	Bradi3g56317	0
45- 12:	Bradi1g43660	Bradi3g56290	5e-31
45- 13:	Bradi1g43670	Bradi3g56260	3e-127
45- 14:	Bradi1g43690	Bradi3g56250	0
45- 15:	Bradi1g43717	Bradi3g56210	5e-112
45- 16:	Bradi1g43750	Bradi3g56140	1e-31
## Alignment 46: score=744.0 e_value=4.5e-47 N=17 Chr1&Chr3 minus
46- 0:	Bradi1g77260	Bradi3g31690	0
46- 1:	Bradi1g77265	Bradi3g31637	0
46- 2:	Bradi1g77300	Bradi3g31630	0
46- 3:	Bradi1g77335	Bradi3g31610	2e-29
46- 4:	Bradi1g77390	Bradi3g31550	1e-173
46- 5:	Bradi1g77430	Bradi3g31520	7e-134
46- 6:	Bradi1g77440	Bradi3g31500	0
46- 7:	Bradi1g77460	Bradi3g31440	0
46- 8:	Bradi1g77470	Bradi3g31430	4e-160
46- 9:	Bradi1g77570	Bradi3g31150	4e-92
46- 10:	Bradi1g77580	Bradi3g31140	0
46- 11:	Bradi1g77620	Bradi3g30840	9e-19
46- 12:	Bradi1g77740	Bradi3g30590	0
46- 13:	Bradi1g77800	Bradi3g30340	3e-36
46- 14:	Bradi1g77820	Bradi3g30290	4e-10
46- 15:	Bradi1g77840	Bradi3g30260	2e-55
46- 16:	Bradi1g77850	Bradi3g30210	0
## Alignment 47: score=647.0 e_value=8.3e-35 N=14 Chr1&Chr3 minus
47- 0:	Bradi1g38360	Bradi3g09710	5e-37
47- 1:	Bradi1g38390	Bradi3g09700	0
47- 2:	Bradi1g38640	Bradi3g09680	3e-10
47- 3:	Bradi1g38650	Bradi3g09670	1e-90
47- 4:	Bradi1g38670	Bradi3g09560	6e-141
47- 5:	Bradi1g38680	Bradi3g09550	0
47- 6:	Bradi1g38687	Bradi3g09540	0
47- 7:	Bradi1g38730	Bradi3g09520	6e-140
47- 8:	Bradi1g38740	Bradi3g09510	9e-18
47- 9:	Bradi1g38770	Bradi3g09470	0
47- 10:	Bradi1g39010	Bradi3g09410	2e-38
47- 11:	Bradi1g39150	Bradi3g09250	1e-153
47- 12:	Bradi1g39167	Bradi3g09210	0
47- 13:	Bradi1g39180	Bradi3g09160	5e-53
## Alignment 48: score=616.0 e_value=7.8e-31 N=13 Chr1&Chr3 minus
48- 0:	Bradi1g43780	Bradi3g57080	0
48- 1:	Bradi1g43787	Bradi3g57070	0
48- 2:	Bradi1g43810	Bradi3g57050	0
48- 3:	Bradi1g43820	Bradi3g57040	0
48- 4:	Bradi1g43860	Bradi3g57010	1e-23
48- 5:	Bradi1g43990	Bradi3g57000	3e-111
48- 6:	Bradi1g44000	Bradi3g56970	3e-175
48- 7:	Bradi1g44040	Bradi3g56950	4e-93
48- 8:	Bradi1g44070	Bradi3g56917	3e-74
48- 9:	Bradi1g44080	Bradi3g56897	1e-165
48- 10:	Bradi1g44110	Bradi3g56870	3e-52
48- 11:	Bradi1g44170	Bradi3g56830	2e-69
48- 12:	Bradi1g44200	Bradi3g56810	7e-73
## Alignment 49: score=463.0 e_value=3.6e-20 N=10 Chr1&Chr3 minus
49- 0:	Bradi1g68250	Bradi3g21180	3e-169
49- 1:	Bradi1g68260	Bradi3g21140	2e-07
49- 2:	Bradi1g68330	Bradi3g21100	1e-116
49- 3:	Bradi1g68350	Bradi3g21090	0
49- 4:	Bradi1g68360	Bradi3g21050	1e-85
49- 5:	Bradi1g68400	Bradi3g20980	1e-24
49- 6:	Bradi1g68410	Bradi3g20930	8e-95
49- 7:	Bradi1g68430	Bradi3g20850	0
49- 8:	Bradi1g68440	Bradi3g20830	6e-09
49- 9:	Bradi1g68450	Bradi3g20770	0
## Alignment 50: score=442.0 e_value=7.7e-24 N=10 Chr1&Chr3 minus
50- 0:	Bradi1g75940	Bradi3g32480	0
50- 1:	Bradi1g76020	Bradi3g32420	0
50- 2:	Bradi1g76060	Bradi3g32360	5e-59
50- 3:	Bradi1g76227	Bradi3g32330	0
50- 4:	Bradi1g76250	Bradi3g32310	1e-60
50- 5:	Bradi1g76260	Bradi3g32297	6e-98
50- 6:	Bradi1g76500	Bradi3g32230	1e-160
50- 7:	Bradi1g76530	Bradi3g32215	5e-47
50- 8:	Bradi1g76540	Bradi3g32210	0
50- 9:	Bradi1g76560	Bradi3g32187	0
## Alignment 51: score=401.0 e_value=1.9e-18 N=9 Chr1&Chr3 minus
51- 0:	Bradi1g67870	Bradi3g23030	3e-153
51- 1:	Bradi1g67936	Bradi3g22897	0
51- 2:	Bradi1g67942	Bradi3g22887	0
51- 3:	Bradi1g67960	Bradi3g22870	0
51- 4:	Bradi1g68010	Bradi3g22635	3e-163
51- 5:	Bradi1g68050	Bradi3g22610	2e-75
51- 6:	Bradi1g68080	Bradi3g22550	0
51- 7:	Bradi1g68090	Bradi3g22560	0
51- 8:	Bradi1g68170	Bradi3g22510	2e-77
## Alignment 52: score=357.0 e_value=3.2e-18 N=9 Chr1&Chr3 minus
52- 0:	Bradi1g31150	Bradi3g19200	2e-18
52- 1:	Bradi1g31160	Bradi3g19190	5e-09
52- 2:	Bradi1g31210	Bradi3g19030	1e-21
52- 3:	Bradi1g31280	Bradi3g19010	2e-18
52- 4:	Bradi1g31320	Bradi3g18960	0
52- 5:	Bradi1g31417	Bradi3g18707	0
52- 6:	Bradi1g31560	Bradi3g18570	1e-15
52- 7:	Bradi1g31630	Bradi3g18527	2e-12
52- 8:	Bradi1g31680	Bradi3g18340	2e-178
## Alignment 53: score=284.0 e_value=3.4e-09 N=6 Chr1&Chr3 minus
53- 0:	Bradi1g78400	Bradi3g33390	0
53- 1:	Bradi1g78450	Bradi3g33330	2e-136
53- 2:	Bradi1g78520	Bradi3g33230	1e-109
53- 3:	Bradi1g78530	Bradi3g33217	2e-81
53- 4:	Bradi1g78540	Bradi3g33200	8e-91
53- 5:	Bradi1g78550	Bradi3g33190	0
## Alignment 54: score=281.0 e_value=2.1e-14 N=7 Chr1&Chr3 minus
54- 0:	Bradi1g45925	Bradi3g38080	8e-82
54- 1:	Bradi1g45930	Bradi3g38050	1e-81
54- 2:	Bradi1g45960	Bradi3g38045	2e-75
54- 3:	Bradi1g46160	Bradi3g37930	1e-09
54- 4:	Bradi1g46340	Bradi3g37740	3e-23
54- 5:	Bradi1g46500	Bradi3g37600	1e-161
54- 6:	Bradi1g46590	Bradi3g37590	9e-92
## Alignment 55: score=279.0 e_value=5.4e-12 N=7 Chr1&Chr3 minus
55- 0:	Bradi1g30390	Bradi3g20490	3e-31
55- 1:	Bradi1g30490	Bradi3g20150	1e-144
55- 2:	Bradi1g30520	Bradi3g20120	0
55- 3:	Bradi1g30710	Bradi3g19940	3e-08
55- 4:	Bradi1g30730	Bradi3g19927	3e-149
55- 5:	Bradi1g30797	Bradi3g19830	0
55- 6:	Bradi1g30960	Bradi3g19600	5e-30
## Alignment 56: score=258.0 e_value=1.2e-09 N=6 Chr1&Chr3 minus
56- 0:	Bradi1g43230	Bradi3g39100	0
56- 1:	Bradi1g43350	Bradi3g39070	0
56- 2:	Bradi1g43570	Bradi3g38960	0
56- 3:	Bradi1g43600	Bradi3g38930	3e-128
56- 4:	Bradi1g43650	Bradi3g38890	8e-50
56- 5:	Bradi1g43660	Bradi3g38840	1e-23
## Alignment 57: score=1346.0 e_value=3.4e-98 N=30 Chr1&Chr4 plus
57- 0:	Bradi1g14000	Bradi4g02367	0
57- 1:	Bradi1g14070	Bradi4g02440	0
57- 2:	Bradi1g14090	Bradi4g02460	3e-46
57- 3:	Bradi1g14110	Bradi4g02467	0
57- 4:	Bradi1g14200	Bradi4g02557	8e-167
57- 5:	Bradi1g14230	Bradi4g02580	3e-71
57- 6:	Bradi1g14240	Bradi4g02600	3e-85
57- 7:	Bradi1g14250	Bradi4g02620	0
57- 8:	Bradi1g14270	Bradi4g02647	8e-160
57- 9:	Bradi1g14300	Bradi4g02680	2e-141
57- 10:	Bradi1g14320	Bradi4g02690	0
57- 11:	Bradi1g14360	Bradi4g02760	0
57- 12:	Bradi1g14490	Bradi4g02950	3e-08
57- 13:	Bradi1g14510	Bradi4g02990	3e-27
57- 14:	Bradi1g14600	Bradi4g03070	3e-95
57- 15:	Bradi1g14605	Bradi4g03121	1e-61
57- 16:	Bradi1g14630	Bradi4g03130	0
57- 17:	Bradi1g14720	Bradi4g03220	0
57- 18:	Bradi1g14750	Bradi4g03340	5e-42
57- 19:	Bradi1g14770	Bradi4g03397	0
57- 20:	Bradi1g14810	Bradi4g03460	6e-52
57- 21:	Bradi1g14820	Bradi4g03470	4e-170
57- 22:	Bradi1g14830	Bradi4g03477	8e-164
57- 23:	Bradi1g14840	Bradi4g03490	0
57- 24:	Bradi1g14850	Bradi4g03500	0
57- 25:	Bradi1g14890	Bradi4g03580	7e-16
57- 26:	Bradi1g14950	Bradi4g03630	2e-12
57- 27:	Bradi1g14986	Bradi4g03810	3e-12
57- 28:	Bradi1g15000	Bradi4g03840	4e-131
57- 29:	Bradi1g15123	Bradi4g03867	1e-137
## Alignment 58: score=1153.0 e_value=6.6e-76 N=25 Chr1&Chr4 plus
58- 0:	Bradi1g13220	Bradi4g01150	5e-142
58- 1:	Bradi1g13280	Bradi4g01190	3e-06
58- 2:	Bradi1g13290	Bradi4g01200	0
58- 3:	Bradi1g13400	Bradi4g01230	9e-45
58- 4:	Bradi1g13440	Bradi4g01240	0
58- 5:	Bradi1g13560	Bradi4g01290	8e-11
58- 6:	Bradi1g13570	Bradi4g01300	1e-80
58- 7:	Bradi1g13580	Bradi4g01320	0
58- 8:	Bradi1g13650	Bradi4g01360	5e-150
58- 9:	Bradi1g13660	Bradi4g01370	0
58- 10:	Bradi1g13680	Bradi4g01380	1e-120
58- 11:	Bradi1g13690	Bradi4g01390	0
58- 12:	Bradi1g13710	Bradi4g01410	0
58- 13:	Bradi1g13760	Bradi4g01440	0
58- 14:	Bradi1g13777	Bradi4g01460	0
58- 15:	Bradi1g13800	Bradi4g01480	3e-21
58- 16:	Bradi1g13840	Bradi4g01630	3e-160
58- 17:	Bradi1g13860	Bradi4g01700	2e-145
58- 18:	Bradi1g13870	Bradi4g01710	3e-67
58- 19:	Bradi1g13880	Bradi4g01770	6e-69
58- 20:	Bradi1g13890	Bradi4g01780	0
58- 21:	Bradi1g13900	Bradi4g01800	0
58- 22:	Bradi1g13910	Bradi4g01887	0
58- 23:	Bradi1g13940	Bradi4g01990	2e-128
58- 24:	Bradi1g13970	Bradi4g02040	1e-80
## Alignment 59: score=719.0 e_value=8.7e-41 N=16 Chr1&Chr4 plus
59- 0:	Bradi1g12030	Bradi4g00410	0
59- 1:	Bradi1g12040	Bradi4g00430	0
59- 2:	Bradi1g12117	Bradi4g00517	0
59- 3:	Bradi1g12190	Bradi4g00530	0
59- 4:	Bradi1g12230	Bradi4g00560	6e-22
59- 5:	Bradi1g12480	Bradi4g00660	3e-105
59- 6:	Bradi1g12510	Bradi4g00740	0
59- 7:	Bradi1g12530	Bradi4g00747	2e-74
59- 8:	Bradi1g12570	Bradi4g00760	3e-114
59- 9:	Bradi1g12580	Bradi4g00780	2e-16
59- 10:	Bradi1g12620	Bradi4g00810	8e-14
59- 11:	Bradi1g12640	Bradi4g00830	3e-20
59- 12:	Bradi1g12670	Bradi4g00860	0
59- 13:	Bradi1g12760	Bradi4g00920	1e-42
59- 14:	Bradi1g12787	Bradi4g00940	4e-44
59- 15:	Bradi1g12890	Bradi4g00987	5e-137
## Alignment 60: score=558.0 e_value=1.5e-30 N=13 Chr1&Chr4 plus
60- 0:	Bradi1g17236	Bradi4g43630	1e-72
60- 1:	Bradi1g17257	Bradi4g43710	0
60- 2:	Bradi1g17290	Bradi4g43770	3e-06
60- 3:	Bradi1g17335	Bradi4g43850	3e-40
60- 4:	Bradi1g17480	Bradi4g44000	3e-73
60- 5:	Bradi1g17490	Bradi4g44007	6e-66
60- 6:	Bradi1g17510	Bradi4g44040	2e-106
60- 7:	Bradi1g17570	Bradi4g44070	0
60- 8:	Bradi1g17600	Bradi4g44270	5e-146
60- 9:	Bradi1g17670	Bradi4g44380	0
60- 10:	Bradi1g17720	Bradi4g44420	1e-96
60- 11:	Bradi1g17820	Bradi4g44460	0
60- 12:	Bradi1g17860	Bradi4g44530	7e-128
## Alignment 61: score=382.0 e_value=5.4e-18 N=9 Chr1&Chr4 plus
61- 0:	Bradi1g64970	Bradi4g44700	1e-35
61- 1:	Bradi1g65110	Bradi4g44797	0
61- 2:	Bradi1g65320	Bradi4g44880	2e-150
61- 3:	Bradi1g65340	Bradi4g44890	1e-133
61- 4:	Bradi1g65530	Bradi4g44997	9e-152
61- 5:	Bradi1g65540	Bradi4g45010	0
61- 6:	Bradi1g65580	Bradi4g45037	1e-154
61- 7:	Bradi1g65590	Bradi4g45050	9e-126
61- 8:	Bradi1g65610	Bradi4g45180	0
## Alignment 62: score=267.0 e_value=1.7e-10 N=7 Chr1&Chr4 plus
62- 0:	Bradi1g63270	Bradi4g25820	2e-18
62- 1:	Bradi1g63460	Bradi4g25950	7e-128
62- 2:	Bradi1g63570	Bradi4g26090	4e-12
62- 3:	Bradi1g63740	Bradi4g26150	0
62- 4:	Bradi1g63822	Bradi4g26210	6e-123
62- 5:	Bradi1g63990	Bradi4g26270	0
62- 6:	Bradi1g64020	Bradi4g26400	2e-57
## Alignment 63: score=267.0 e_value=5e-08 N=6 Chr1&Chr4 plus
63- 0:	Bradi1g00220	Bradi4g09155	3e-68
63- 1:	Bradi1g00227	Bradi4g09247	0
63- 2:	Bradi1g00237	Bradi4g09285	4e-60
63- 3:	Bradi1g00247	Bradi4g09320	1e-68
63- 4:	Bradi1g00270	Bradi4g09457	2e-94
63- 5:	Bradi1g00290	Bradi4g09507	3e-105
## Alignment 64: score=1056.0 e_value=7.7e-77 N=26 Chr1&Chr4 minus
64- 0:	Bradi1g45710	Bradi4g32680	1e-34
64- 1:	Bradi1g45727	Bradi4g32634	1e-59
64- 2:	Bradi1g45747	Bradi4g32570	6e-93
64- 3:	Bradi1g45770	Bradi4g32540	1e-26
64- 4:	Bradi1g45925	Bradi4g32340	1e-78
64- 5:	Bradi1g45960	Bradi4g32300	3e-88
64- 6:	Bradi1g45985	Bradi4g32265	5e-10
64- 7:	Bradi1g46020	Bradi4g32160	6e-160
64- 8:	Bradi1g46060	Bradi4g32090	6e-86
64- 9:	Bradi1g46100	Bradi4g32060	1e-20
64- 10:	Bradi1g46137	Bradi4g31910	1e-60
64- 11:	Bradi1g46190	Bradi4g31860	2e-91
64- 12:	Bradi1g46300	Bradi4g31660	1e-13
64- 13:	Bradi1g46340	Bradi4g31590	1e-28
64- 14:	Bradi1g46500	Bradi4g31430	5e-167
64- 15:	Bradi1g46596	Bradi4g31220	3e-110
64- 16:	Bradi1g46640	Bradi4g31120	7e-73
64- 17:	Bradi1g46690	Bradi4g31040	3e-58
64- 18:	Bradi1g46800	Bradi4g30940	2e-40
64- 19:	Bradi1g46930	Bradi4g30810	4e-07
64- 20:	Bradi1g47060	Bradi4g30580	3e-149
64- 21:	Bradi1g47097	Bradi4g30560	0
64- 22:	Bradi1g47232	Bradi4g30530	9e-116
64- 23:	Bradi1g47290	Bradi4g30480	0
64- 24:	Bradi1g47350	Bradi4g30350	9e-88
64- 25:	Bradi1g47450	Bradi4g30310	8e-40
## Alignment 65: score=487.0 e_value=3.2e-27 N=12 Chr1&Chr4 minus
65- 0:	Bradi1g63080	Bradi4g44460	0
65- 1:	Bradi1g63127	Bradi4g44420	5e-139
65- 2:	Bradi1g63210	Bradi4g44380	0
65- 3:	Bradi1g63460	Bradi4g44270	4e-146
65- 4:	Bradi1g63520	Bradi4g44070	0
65- 5:	Bradi1g63570	Bradi4g44040	6e-111
65- 6:	Bradi1g63580	Bradi4g44007	1e-62
65- 7:	Bradi1g63600	Bradi4g44000	2e-78
65- 8:	Bradi1g63840	Bradi4g43850	7e-26
65- 9:	Bradi1g63980	Bradi4g43770	1e-10
65- 10:	Bradi1g63990	Bradi4g43710	0
65- 11:	Bradi1g64020	Bradi4g43630	1e-72
## Alignment 66: score=319.0 e_value=2.3e-11 N=7 Chr1&Chr4 minus
66- 0:	Bradi1g43500	Bradi4g33120	5e-114
66- 1:	Bradi1g43540	Bradi4g33010	3e-52
66- 2:	Bradi1g43560	Bradi4g32980	0
66- 3:	Bradi1g43570	Bradi4g32960	0
66- 4:	Bradi1g43650	Bradi4g32934	3e-67
66- 5:	Bradi1g43660	Bradi4g32920	3e-20
66- 6:	Bradi1g43680	Bradi4g32810	5e-94
## Alignment 67: score=393.0 e_value=6.4e-16 N=9 Chr1&Chr5 plus
67- 0:	Bradi1g76630	Bradi5g18950	3e-115
67- 1:	Bradi1g76750	Bradi5g19060	3e-21
67- 2:	Bradi1g76780	Bradi5g19080	2e-18
67- 3:	Bradi1g76870	Bradi5g19130	6e-134
67- 4:	Bradi1g76927	Bradi5g19170	0
67- 5:	Bradi1g77010	Bradi5g19200	1e-80
67- 6:	Bradi1g77040	Bradi5g19240	0
67- 7:	Bradi1g77150	Bradi5g19260	2e-71
67- 8:	Bradi1g77230	Bradi5g19360	4e-67
## Alignment 68: score=286.0 e_value=6.7e-09 N=6 Chr1&Chr5 plus
68- 0:	Bradi1g05720	Bradi5g23820	1e-76
68- 1:	Bradi1g05730	Bradi5g23830	3e-28
68- 2:	Bradi1g05740	Bradi5g23856	0
68- 3:	Bradi1g05750	Bradi5g23860	2e-161
68- 4:	Bradi1g05754	Bradi5g23863	2e-43
68- 5:	Bradi1g05759	Bradi5g23866	3e-34
## Alignment 69: score=304.0 e_value=4.1e-13 N=7 Chr1&Chr5 minus
69- 0:	Bradi1g29577	Bradi5g18540	0
69- 1:	Bradi1g29730	Bradi5g18460	3e-19
69- 2:	Bradi1g29750	Bradi5g18450	5e-106
69- 3:	Bradi1g29776	Bradi5g18420	0
69- 4:	Bradi1g29830	Bradi5g18397	2e-158
69- 5:	Bradi1g29840	Bradi5g18390	0
69- 6:	Bradi1g30070	Bradi5g18350	5e-22
## Alignment 70: score=12335.0 e_value=0 N=263 Chr2&Chr2 plus
70- 0:	Bradi2g18520	Bradi2g48076	0
70- 1:	Bradi2g18530	Bradi2g48090	2e-54
70- 2:	Bradi2g18540	Bradi2g48120	5e-126
70- 3:	Bradi2g18570	Bradi2g48130	3e-124
70- 4:	Bradi2g18610	Bradi2g48160	5e-25
70- 5:	Bradi2g18640	Bradi2g48210	4e-168
70- 6:	Bradi2g18670	Bradi2g48250	0
70- 7:	Bradi2g18690	Bradi2g48260	0
70- 8:	Bradi2g18735	Bradi2g48360	9e-44
70- 9:	Bradi2g18790	Bradi2g48410	4e-126
70- 10:	Bradi2g18820	Bradi2g48430	2e-174
70- 11:	Bradi2g18840	Bradi2g48467	2e-126
70- 12:	Bradi2g18860	Bradi2g48500	8e-109
70- 13:	Bradi2g18877	Bradi2g48547	0
70- 14:	Bradi2g18910	Bradi2g48670	2e-35
70- 15:	Bradi2g18930	Bradi2g48730	1e-14
70- 16:	Bradi2g18952	Bradi2g48820	3e-176
70- 17:	Bradi2g18970	Bradi2g48830	0
70- 18:	Bradi2g18990	Bradi2g48850	0
70- 19:	Bradi2g19010	Bradi2g48890	1e-161
70- 20:	Bradi2g19020	Bradi2g48930	0
70- 21:	Bradi2g19070	Bradi2g49020	7e-67
70- 22:	Bradi2g19080	Bradi2g49030	1e-81
70- 23:	Bradi2g19090	Bradi2g49040	0
70- 24:	Bradi2g19100	Bradi2g49057	4e-172
70- 25:	Bradi2g19147	Bradi2g49067	2e-156
70- 26:	Bradi2g19177	Bradi2g49080	0
70- 27:	Bradi2g19190	Bradi2g49090	6e-39
70- 28:	Bradi2g19200	Bradi2g49140	2e-63
70- 29:	Bradi2g19210	Bradi2g49150	1e-65
70- 30:	Bradi2g19230	Bradi2g49160	1e-138
70- 31:	Bradi2g19326	Bradi2g49280	0
70- 32:	Bradi2g19332	Bradi2g49290	0
70- 33:	Bradi2g19340	Bradi2g49300	4e-23
70- 34:	Bradi2g19350	Bradi2g49320	7e-28
70- 35:	Bradi2g19360	Bradi2g49340	4e-85
70- 36:	Bradi2g19367	Bradi2g49420	1e-118
70- 37:	Bradi2g19380	Bradi2g49447	0
70- 38:	Bradi2g19400	Bradi2g49460	0
70- 39:	Bradi2g19410	Bradi2g49490	8e-90
70- 40:	Bradi2g19420	Bradi2g49500	8e-105
70- 41:	Bradi2g19430	Bradi2g49550	1e-157
70- 42:	Bradi2g19440	Bradi2g49560	2e-87
70- 43:	Bradi2g19450	Bradi2g49567	0
70- 44:	Bradi2g19480	Bradi2g49620	3e-99
70- 45:	Bradi2g19510	Bradi2g49640	0
70- 46:	Bradi2g19540	Bradi2g49660	0
70- 47:	Bradi2g19590	Bradi2g49700	0
70- 48:	Bradi2g19600	Bradi2g49740	4e-64
70- 49:	Bradi2g19610	Bradi2g49760	7e-168
70- 50:	Bradi2g19650	Bradi2g49781	0
70- 51:	Bradi2g19670	Bradi2g49795	4e-106
70- 52:	Bradi2g19710	Bradi2g49870	0
70- 53:	Bradi2g19720	Bradi2g49880	4e-41
70- 54:	Bradi2g19760	Bradi2g49940	3e-156
70- 55:	Bradi2g19810	Bradi2g50060	8e-60
70- 56:	Bradi2g19820	Bradi2g50070	0
70- 57:	Bradi2g19867	Bradi2g50120	0
70- 58:	Bradi2g19880	Bradi2g50150	4e-07
70- 59:	Bradi2g19900	Bradi2g50280	2e-153
70- 60:	Bradi2g19917	Bradi2g50317	3e-45
70- 61:	Bradi2g19930	Bradi2g50370	4e-38
70- 62:	Bradi2g19970	Bradi2g50440	0
70- 63:	Bradi2g20010	Bradi2g50600	2e-35
70- 64:	Bradi2g20050	Bradi2g50630	6e-148
70- 65:	Bradi2g20060	Bradi2g50687	2e-62
70- 66:	Bradi2g20070	Bradi2g50750	6e-31
70- 67:	Bradi2g20120	Bradi2g50950	2e-08
70- 68:	Bradi2g20134	Bradi2g50960	2e-127
70- 69:	Bradi2g20141	Bradi2g50967	0
70- 70:	Bradi2g20150	Bradi2g51050	7e-146
70- 71:	Bradi2g20210	Bradi2g51080	0
70- 72:	Bradi2g20230	Bradi2g51110	0
70- 73:	Bradi2g20270	Bradi2g51180	1e-166
70- 74:	Bradi2g20300	Bradi2g51217	2e-71
70- 75:	Bradi2g20310	Bradi2g51340	3e-139
70- 76:	Bradi2g20320	Bradi2g51390	7e-92
70- 77:	Bradi2g20340	Bradi2g51400	0
70- 78:	Bradi2g20360	Bradi2g51417	0
70- 79:	Bradi2g20380	Bradi2g51480	1e-34
70- 80:	Bradi2g20400	Bradi2g51490	0
70- 81:	Bradi2g20415	Bradi2g51517	0
70- 82:	Bradi2g20447	Bradi2g51540	7e-155
70- 83:	Bradi2g20570	Bradi2g51770	5e-175
70- 84:	Bradi2g20660	Bradi2g51836	0
70- 85:	Bradi2g20680	Bradi2g51890	5e-115
70- 86:	Bradi2g20687	Bradi2g51917	1e-177
70- 87:	Bradi2g20710	Bradi2g51980	1e-125
70- 88:	Bradi2g20720	Bradi2g51990	7e-49
70- 89:	Bradi2g20740	Bradi2g52000	0
70- 90:	Bradi2g20820	Bradi2g52077	1e-124
70- 91:	Bradi2g20880	Bradi2g52197	7e-180
70- 92:	Bradi2g20920	Bradi2g52330	7e-75
70- 93:	Bradi2g21040	Bradi2g52362	5e-139
70- 94:	Bradi2g21060	Bradi2g52370	2e-73
70- 95:	Bradi2g21100	Bradi2g52470	0
70- 96:	Bradi2g21142	Bradi2g52565	1e-71
70- 97:	Bradi2g21150	Bradi2g52570	0
70- 98:	Bradi2g21197	Bradi2g52590	2e-58
70- 99:	Bradi2g21230	Bradi2g52620	4e-08
70-100:	Bradi2g21240	Bradi2g52630	3e-109
70-101:	Bradi2g21250	Bradi2g52660	0
70-102:	Bradi2g21260	Bradi2g52680	5e-152
70-103:	Bradi2g21317	Bradi2g52740	6e-147
70-104:	Bradi2g21330	Bradi2g52760	3e-176
70-105:	Bradi2g21340	Bradi2g52790	0
70-106:	Bradi2g21360	Bradi2g52840	0
70-107:	Bradi2g21380	Bradi2g52860	4e-135
70-108:	Bradi2g21390	Bradi2g52870	0
70-109:	Bradi2g21400	Bradi2g52877	3e-25
70-110:	Bradi2g21460	Bradi2g52940	2e-96
70-111:	Bradi2g21737	Bradi2g53020	3e-160
70-112:	Bradi2g21750	Bradi2g53040	0
70-113:	Bradi2g21820	Bradi2g53060	5e-133
70-114:	Bradi2g21830	Bradi2g53120	5e-44
70-115:	Bradi2g21850	Bradi2g53130	0
70-116:	Bradi2g21860	Bradi2g53180	2e-171
70-117:	Bradi2g21890	Bradi2g53190	1e-68
70-118:	Bradi2g21910	Bradi2g53200	9e-16
70-119:	Bradi2g21990	Bradi2g53277	0
70-120:	Bradi2g22000	Bradi2g53297	0
70-121:	Bradi2g22020	Bradi2g53320	0
70-122:	Bradi2g22030	Bradi2g53330	3e-74
70-123:	Bradi2g22040	Bradi2g53347	0
70-124:	Bradi2g22140	Bradi2g53400	0
70-125:	Bradi2g22170	Bradi2g53410	9e-78
70-126:	Bradi2g22180	Bradi2g53420	0
70-127:	Bradi2g22187	Bradi2g53430	1e-42
70-128:	Bradi2g22220	Bradi2g53440	8e-45
70-129:	Bradi2g22230	Bradi2g53495	2e-20
70-130:	Bradi2g22270	Bradi2g53560	2e-39
70-131:	Bradi2g22280	Bradi2g53570	4e-30
70-132:	Bradi2g22290	Bradi2g53580	1e-147
70-133:	Bradi2g22310	Bradi2g53610	7e-33
70-134:	Bradi2g22320	Bradi2g53650	0
70-135:	Bradi2g22350	Bradi2g53670	0
70-136:	Bradi2g22380	Bradi2g53680	2e-27
70-137:	Bradi2g22400	Bradi2g53700	0
70-138:	Bradi2g22420	Bradi2g53720	0
70-139:	Bradi2g22430	Bradi2g53740	1e-118
70-140:	Bradi2g22440	Bradi2g53760	2e-132
70-141:	Bradi2g22450	Bradi2g53770	4e-59
70-142:	Bradi2g22470	Bradi2g53780	0
70-143:	Bradi2g22480	Bradi2g53810	8e-104
70-144:	Bradi2g22490	Bradi2g53820	0
70-145:	Bradi2g22510	Bradi2g53840	3e-79
70-146:	Bradi2g22550	Bradi2g53870	0
70-147:	Bradi2g22560	Bradi2g53880	2e-11
70-148:	Bradi2g22590	Bradi2g53910	5e-94
70-149:	Bradi2g22600	Bradi2g53920	2e-09
70-150:	Bradi2g22620	Bradi2g53930	3e-27
70-151:	Bradi2g22630	Bradi2g53940	0
70-152:	Bradi2g22640	Bradi2g53980	4e-179
70-153:	Bradi2g22650	Bradi2g54020	6e-36
70-154:	Bradi2g22690	Bradi2g54060	2e-141
70-155:	Bradi2g22740	Bradi2g54067	2e-100
70-156:	Bradi2g22750	Bradi2g54080	0
70-157:	Bradi2g22760	Bradi2g54100	0
70-158:	Bradi2g22770	Bradi2g54120	2e-101
70-159:	Bradi2g22780	Bradi2g54140	1e-55
70-160:	Bradi2g22897	Bradi2g54210	4e-100
70-161:	Bradi2g23017	Bradi2g54290	0
70-162:	Bradi2g23027	Bradi2g54310	4e-51
70-163:	Bradi2g23050	Bradi2g54330	4e-82
70-164:	Bradi2g23060	Bradi2g54400	3e-36
70-165:	Bradi2g23070	Bradi2g54410	0
70-166:	Bradi2g23080	Bradi2g54430	2e-26
70-167:	Bradi2g23110	Bradi2g54450	2e-92
70-168:	Bradi2g23120	Bradi2g54460	2e-138
70-169:	Bradi2g23150	Bradi2g54480	3e-103
70-170:	Bradi2g23160	Bradi2g54500	5e-26
70-171:	Bradi2g23207	Bradi2g54520	9e-108
70-172:	Bradi2g23240	Bradi2g54550	4e-119
70-173:	Bradi2g23250	Bradi2g54570	0
70-174:	Bradi2g23260	Bradi2g54600	2e-67
70-175:	Bradi2g23270	Bradi2g54620	7e-174
70-176:	Bradi2g23277	Bradi2g54630	0
70-177:	Bradi2g23310	Bradi2g54640	3e-113
70-178:	Bradi2g23350	Bradi2g54680	0
70-179:	Bradi2g23357	Bradi2g54700	7e-126
70-180:	Bradi2g23380	Bradi2g54760	2e-94
70-181:	Bradi2g23390	Bradi2g54770	3e-159
70-182:	Bradi2g23450	Bradi2g54880	9e-75
70-183:	Bradi2g23460	Bradi2g54890	8e-170
70-184:	Bradi2g23507	Bradi2g54920	0
70-185:	Bradi2g23530	Bradi2g54940	0
70-186:	Bradi2g23540	Bradi2g54960	9e-15
70-187:	Bradi2g23550	Bradi2g54980	0
70-188:	Bradi2g23560	Bradi2g55000	2e-76
70-189:	Bradi2g23580	Bradi2g55010	3e-100
70-190:	Bradi2g23597	Bradi2g55020	0
70-191:	Bradi2g23610	Bradi2g55030	2e-104
70-192:	Bradi2g23650	Bradi2g55090	0
70-193:	Bradi2g23690	Bradi2g55132	5e-156
70-194:	Bradi2g23700	Bradi2g55160	0
70-195:	Bradi2g23730	Bradi2g55210	0
70-196:	Bradi2g23740	Bradi2g55250	0
70-197:	Bradi2g23750	Bradi2g55297	5e-159
70-198:	Bradi2g23770	Bradi2g55360	9e-83
70-199:	Bradi2g23780	Bradi2g55380	3e-26
70-200:	Bradi2g23810	Bradi2g55450	5e-57
70-201:	Bradi2g23820	Bradi2g55460	6e-103
70-202:	Bradi2g23837	Bradi2g55490	0
70-203:	Bradi2g23870	Bradi2g55540	4e-108
70-204:	Bradi2g23890	Bradi2g55567	0
70-205:	Bradi2g23900	Bradi2g55590	0
70-206:	Bradi2g23930	Bradi2g55680	5e-54
70-207:	Bradi2g23940	Bradi2g55690	3e-165
70-208:	Bradi2g23967	Bradi2g55780	4e-82
70-209:	Bradi2g23980	Bradi2g55797	2e-25
70-210:	Bradi2g23990	Bradi2g55820	8e-24
70-211:	Bradi2g24010	Bradi2g55930	0
70-212:	Bradi2g24040	Bradi2g55980	3e-79
70-213:	Bradi2g24070	Bradi2g56000	0
70-214:	Bradi2g24090	Bradi2g56030	0
70-215:	Bradi2g24110	Bradi2g56070	0
70-216:	Bradi2g24120	Bradi2g56096	1e-66
70-217:	Bradi2g24130	Bradi2g56110	2e-135
70-218:	Bradi2g24150	Bradi2g56120	0
70-219:	Bradi2g24160	Bradi2g56130	2e-165
70-220:	Bradi2g24170	Bradi2g56140	2e-32
70-221:	Bradi2g24180	Bradi2g56150	5e-08
70-222:	Bradi2g24220	Bradi2g56180	0
70-223:	Bradi2g24270	Bradi2g56310	0
70-224:	Bradi2g24300	Bradi2g56330	0
70-225:	Bradi2g24310	Bradi2g56340	2e-37
70-226:	Bradi2g24327	Bradi2g56347	0
70-227:	Bradi2g24360	Bradi2g56470	0
70-228:	Bradi2g24380	Bradi2g56500	0
70-229:	Bradi2g24390	Bradi2g56510	0
70-230:	Bradi2g24400	Bradi2g56520	1e-109
70-231:	Bradi2g24430	Bradi2g56530	0
70-232:	Bradi2g24460	Bradi2g56580	2e-96
70-233:	Bradi2g24670	Bradi2g56597	0
70-234:	Bradi2g24680	Bradi2g56620	4e-143
70-235:	Bradi2g24690	Bradi2g56670	5e-67
70-236:	Bradi2g24700	Bradi2g56700	0
70-237:	Bradi2g24720	Bradi2g56730	3e-10
70-238:	Bradi2g24730	Bradi2g56740	2e-33
70-239:	Bradi2g24737	Bradi2g56810	0
70-240:	Bradi2g24750	Bradi2g56830	0
70-241:	Bradi2g24850	Bradi2g56890	2e-126
70-242:	Bradi2g24860	Bradi2g56920	0
70-243:	Bradi2g24910	Bradi2g56970	0
70-244:	Bradi2g24930	Bradi2g56990	0
70-245:	Bradi2g24940	Bradi2g57000	2e-119
70-246:	Bradi2g24957	Bradi2g57010	0
70-247:	Bradi2g24980	Bradi2g57027	5e-158
70-248:	Bradi2g24987	Bradi2g57100	2e-142
70-249:	Bradi2g25017	Bradi2g57107	5e-140
70-250:	Bradi2g25030	Bradi2g57160	3e-74
70-251:	Bradi2g25040	Bradi2g57180	3e-112
70-252:	Bradi2g25050	Bradi2g57200	4e-33
70-253:	Bradi2g25060	Bradi2g57210	1e-131
70-254:	Bradi2g25097	Bradi2g57250	0
70-255:	Bradi2g25120	Bradi2g57280	1e-141
70-256:	Bradi2g25150	Bradi2g57297	4e-118
70-257:	Bradi2g25190	Bradi2g57317	0
70-258:	Bradi2g25227	Bradi2g57340	2e-12
70-259:	Bradi2g25270	Bradi2g57380	3e-93
70-260:	Bradi2g25280	Bradi2g57392	0
70-261:	Bradi2g25310	Bradi2g57420	0
70-262:	Bradi2g25320	Bradi2g57450	2e-18
## Alignment 71: score=4348.0 e_value=0 N=93 Chr2&Chr2 plus
71- 0:	Bradi2g15560	Bradi2g44910	0
71- 1:	Bradi2g15577	Bradi2g44942	0
71- 2:	Bradi2g15590	Bradi2g44957	9e-135
71- 3:	Bradi2g15610	Bradi2g44987	3e-161
71- 4:	Bradi2g15620	Bradi2g45010	0
71- 5:	Bradi2g15650	Bradi2g45080	3e-25
71- 6:	Bradi2g15670	Bradi2g45090	5e-94
71- 7:	Bradi2g15740	Bradi2g45200	0
71- 8:	Bradi2g15750	Bradi2g45260	2e-152
71- 9:	Bradi2g15767	Bradi2g45310	0
71- 10:	Bradi2g15790	Bradi2g45330	0
71- 11:	Bradi2g15810	Bradi2g45390	0
71- 12:	Bradi2g15840	Bradi2g45470	1e-120
71- 13:	Bradi2g15877	Bradi2g45480	1e-51
71- 14:	Bradi2g15940	Bradi2g45567	9e-121
71- 15:	Bradi2g16000	Bradi2g45710	5e-19
71- 16:	Bradi2g16020	Bradi2g45720	2e-21
71- 17:	Bradi2g16040	Bradi2g45740	9e-89
71- 18:	Bradi2g16120	Bradi2g45770	9e-33
71- 19:	Bradi2g16160	Bradi2g45797	5e-167
71- 20:	Bradi2g16237	Bradi2g45817	0
71- 21:	Bradi2g16310	Bradi2g45860	8e-58
71- 22:	Bradi2g16337	Bradi2g45870	0
71- 23:	Bradi2g16390	Bradi2g45910	1e-20
71- 24:	Bradi2g16420	Bradi2g45980	3e-93
71- 25:	Bradi2g16430	Bradi2g46010	3e-131
71- 26:	Bradi2g16440	Bradi2g46030	1e-49
71- 27:	Bradi2g16480	Bradi2g46060	1e-129
71- 28:	Bradi2g16490	Bradi2g46070	2e-129
71- 29:	Bradi2g16520	Bradi2g46080	9e-140
71- 30:	Bradi2g16550	Bradi2g46090	3e-46
71- 31:	Bradi2g16560	Bradi2g46120	4e-44
71- 32:	Bradi2g16610	Bradi2g46190	0
71- 33:	Bradi2g16640	Bradi2g46210	1e-91
71- 34:	Bradi2g16647	Bradi2g46230	0
71- 35:	Bradi2g16670	Bradi2g46240	8e-102
71- 36:	Bradi2g16680	Bradi2g46270	2e-162
71- 37:	Bradi2g16770	Bradi2g46290	2e-109
71- 38:	Bradi2g16780	Bradi2g46320	7e-84
71- 39:	Bradi2g16840	Bradi2g46410	0
71- 40:	Bradi2g16850	Bradi2g46420	5e-91
71- 41:	Bradi2g16870	Bradi2g46460	1e-24
71- 42:	Bradi2g16900	Bradi2g46477	0
71- 43:	Bradi2g16940	Bradi2g46500	0
71- 44:	Bradi2g17030	Bradi2g46560	3e-177
71- 45:	Bradi2g17040	Bradi2g46580	1e-61
71- 46:	Bradi2g17050	Bradi2g46600	2e-142
71- 47:	Bradi2g17060	Bradi2g46620	5e-13
71- 48:	Bradi2g17067	Bradi2g46630	0
71- 49:	Bradi2g17077	Bradi2g46640	0
71- 50:	Bradi2g17192	Bradi2g46670	0
71- 51:	Bradi2g17240	Bradi2g46730	2e-58
71- 52:	Bradi2g17260	Bradi2g46750	0
71- 53:	Bradi2g17266	Bradi2g46760	7e-93
71- 54:	Bradi2g17280	Bradi2g46770	2e-89
71- 55:	Bradi2g17290	Bradi2g46790	0
71- 56:	Bradi2g17300	Bradi2g46800	0
71- 57:	Bradi2g17310	Bradi2g46810	1e-55
71- 58:	Bradi2g17320	Bradi2g46820	4e-123
71- 59:	Bradi2g17337	Bradi2g46835	2e-76
71- 60:	Bradi2g17350	Bradi2g46840	0
71- 61:	Bradi2g17380	Bradi2g46850	3e-106
71- 62:	Bradi2g17400	Bradi2g46920	4e-146
71- 63:	Bradi2g17410	Bradi2g46930	5e-30
71- 64:	Bradi2g17507	Bradi2g46957	0
71- 65:	Bradi2g17520	Bradi2g47000	0
71- 66:	Bradi2g17530	Bradi2g47072	3e-07
71- 67:	Bradi2g17570	Bradi2g47100	0
71- 68:	Bradi2g17580	Bradi2g47130	3e-63
71- 69:	Bradi2g17590	Bradi2g47145	2e-84
71- 70:	Bradi2g17600	Bradi2g47200	6e-157
71- 71:	Bradi2g17610	Bradi2g47220	2e-138
71- 72:	Bradi2g17620	Bradi2g47240	0
71- 73:	Bradi2g17630	Bradi2g47250	2e-117
71- 74:	Bradi2g17670	Bradi2g47280	0
71- 75:	Bradi2g17680	Bradi2g47290	0
71- 76:	Bradi2g17710	Bradi2g47337	0
71- 77:	Bradi2g17720	Bradi2g47400	0
71- 78:	Bradi2g17777	Bradi2g47440	5e-16
71- 79:	Bradi2g17800	Bradi2g47480	4e-144
71- 80:	Bradi2g17860	Bradi2g47560	0
71- 81:	Bradi2g17900	Bradi2g47570	3e-70
71- 82:	Bradi2g17982	Bradi2g47590	8e-112
71- 83:	Bradi2g17990	Bradi2g47610	0
71- 84:	Bradi2g18010	Bradi2g47620	0
71- 85:	Bradi2g18020	Bradi2g47630	3e-23
71- 86:	Bradi2g18090	Bradi2g47700	3e-45
71- 87:	Bradi2g18120	Bradi2g47710	8e-16
71- 88:	Bradi2g18150	Bradi2g47760	4e-80
71- 89:	Bradi2g18180	Bradi2g47800	7e-139
71- 90:	Bradi2g18200	Bradi2g47810	3e-26
71- 91:	Bradi2g18220	Bradi2g47867	4e-134
71- 92:	Bradi2g18240	Bradi2g47950	7e-34
## Alignment 72: score=733.0 e_value=4.7e-41 N=16 Chr2&Chr2 plus
72- 0:	Bradi2g11990	Bradi2g34687	2e-14
72- 1:	Bradi2g12180	Bradi2g34717	3e-113
72- 2:	Bradi2g12280	Bradi2g34750	2e-111
72- 3:	Bradi2g12310	Bradi2g34770	0
72- 4:	Bradi2g12330	Bradi2g34790	1e-124
72- 5:	Bradi2g12420	Bradi2g34810	2e-100
72- 6:	Bradi2g12440	Bradi2g34837	4e-124
72- 7:	Bradi2g12450	Bradi2g34850	0
72- 8:	Bradi2g12490	Bradi2g34890	7e-09
72- 9:	Bradi2g12520	Bradi2g34970	0
72- 10:	Bradi2g12530	Bradi2g34980	0
72- 11:	Bradi2g12560	Bradi2g35020	0
72- 12:	Bradi2g12570	Bradi2g35030	4e-61
72- 13:	Bradi2g12590	Bradi2g35057	1e-33
72- 14:	Bradi2g12650	Bradi2g35130	1e-95
72- 15:	Bradi2g12710	Bradi2g35167	0
## Alignment 73: score=518.0 e_value=4e-23 N=11 Chr2&Chr2 plus
73- 0:	Bradi2g11070	Bradi2g36720	4e-26
73- 1:	Bradi2g11080	Bradi2g36730	0
73- 2:	Bradi2g11100	Bradi2g36740	4e-45
73- 3:	Bradi2g11140	Bradi2g36780	6e-121
73- 4:	Bradi2g11160	Bradi2g36790	3e-14
73- 5:	Bradi2g11190	Bradi2g36862	0
73- 6:	Bradi2g11210	Bradi2g36897	0
73- 7:	Bradi2g11230	Bradi2g36980	0
73- 8:	Bradi2g11295	Bradi2g37000	5e-101
73- 9:	Bradi2g11300	Bradi2g37010	3e-90
73- 10:	Bradi2g11320	Bradi2g37067	2e-72
## Alignment 74: score=391.0 e_value=1.8e-17 N=9 Chr2&Chr2 plus
74- 0:	Bradi2g14270	Bradi2g41690	1e-21
74- 1:	Bradi2g14372	Bradi2g41720	0
74- 2:	Bradi2g14380	Bradi2g41770	4e-40
74- 3:	Bradi2g14410	Bradi2g41940	0
74- 4:	Bradi2g14420	Bradi2g41950	2e-177
74- 5:	Bradi2g14440	Bradi2g42050	0
74- 6:	Bradi2g14450	Bradi2g42090	1e-68
74- 7:	Bradi2g14470	Bradi2g42190	1e-125
74- 8:	Bradi2g14480	Bradi2g42270	1e-80
## Alignment 75: score=346.0 e_value=1.7e-16 N=8 Chr2&Chr2 plus
75- 0:	Bradi2g14730	Bradi2g15810	0
75- 1:	Bradi2g14860	Bradi2g16000	1e-06
75- 2:	Bradi2g14900	Bradi2g16070	0
75- 3:	Bradi2g14910	Bradi2g16110	4e-86
75- 4:	Bradi2g14940	Bradi2g16120	1e-18
75- 5:	Bradi2g15260	Bradi2g16237	1e-116
75- 6:	Bradi2g15317	Bradi2g16337	0
75- 7:	Bradi2g15360	Bradi2g16357	3e-37
## Alignment 76: score=336.0 e_value=2.7e-14 N=8 Chr2&Chr2 plus
76- 0:	Bradi2g06750	Bradi2g45170	0
76- 1:	Bradi2g06910	Bradi2g45190	3e-27
76- 2:	Bradi2g06980	Bradi2g45207	9e-94
76- 3:	Bradi2g07000	Bradi2g45320	1e-136
76- 4:	Bradi2g07082	Bradi2g45430	0
76- 5:	Bradi2g07110	Bradi2g45437	2e-40
76- 6:	Bradi2g07237	Bradi2g45500	1e-15
76- 7:	Bradi2g07290	Bradi2g45580	1e-108
## Alignment 77: score=308.0 e_value=2.6e-11 N=7 Chr2&Chr2 plus
77- 0:	Bradi2g14500	Bradi2g42570	2e-78
77- 1:	Bradi2g14510	Bradi2g42740	0
77- 2:	Bradi2g14530	Bradi2g42830	0
77- 3:	Bradi2g14540	Bradi2g42850	1e-38
77- 4:	Bradi2g14580	Bradi2g42932	7e-174
77- 5:	Bradi2g14590	Bradi2g42940	0
77- 6:	Bradi2g14630	Bradi2g43010	9e-15
## Alignment 78: score=302.0 e_value=1.3e-11 N=7 Chr2&Chr2 plus
78- 0:	Bradi2g14650	Bradi2g43330	4e-155
78- 1:	Bradi2g14690	Bradi2g43590	0
78- 2:	Bradi2g14730	Bradi2g43640	0
78- 3:	Bradi2g14740	Bradi2g43700	1e-153
78- 4:	Bradi2g14810	Bradi2g43820	0
78- 5:	Bradi2g14820	Bradi2g43830	0
78- 6:	Bradi2g14850	Bradi2g43860	0
## Alignment 79: score=299.0 e_value=2e-11 N=7 Chr2&Chr2 plus
79- 0:	Bradi2g45910	Bradi2g49965	2e-06
79- 1:	Bradi2g45940	Bradi2g49990	2e-131
79- 2:	Bradi2g46010	Bradi2g50020	2e-126
79- 3:	Bradi2g46190	Bradi2g50120	2e-170
79- 4:	Bradi2g46250	Bradi2g50140	0
79- 5:	Bradi2g46277	Bradi2g50290	0
79- 6:	Bradi2g46300	Bradi2g50370	2e-26
## Alignment 80: score=285.0 e_value=3.4e-12 N=7 Chr2&Chr2 plus
80- 0:	Bradi2g33480	Bradi2g41870	4e-20
80- 1:	Bradi2g33510	Bradi2g41940	9e-138
80- 2:	Bradi2g33550	Bradi2g42200	2e-26
80- 3:	Bradi2g33570	Bradi2g42290	5e-158
80- 4:	Bradi2g33900	Bradi2g42440	8e-10
80- 5:	Bradi2g33930	Bradi2g42477	3e-152
80- 6:	Bradi2g33950	Bradi2g42570	1e-76
## Alignment 81: score=272.0 e_value=6.1e-09 N=6 Chr2&Chr2 plus
81- 0:	Bradi2g14860	Bradi2g45710	2e-34
81- 1:	Bradi2g14890	Bradi2g45750	3e-22
81- 2:	Bradi2g14940	Bradi2g45770	5e-23
81- 3:	Bradi2g15260	Bradi2g45817	3e-117
81- 4:	Bradi2g15317	Bradi2g45870	0
81- 5:	Bradi2g15360	Bradi2g45900	9e-39
## Alignment 82: score=271.0 e_value=3.2e-10 N=6 Chr2&Chr2 plus
82- 0:	Bradi2g37160	Bradi2g62360	2e-32
82- 1:	Bradi2g37320	Bradi2g62440	3e-21
82- 2:	Bradi2g37327	Bradi2g62450	4e-63
82- 3:	Bradi2g37340	Bradi2g62470	2e-136
82- 4:	Bradi2g37377	Bradi2g62510	6e-63
82- 5:	Bradi2g37470	Bradi2g62587	0
## Alignment 83: score=262.0 e_value=4.3e-08 N=6 Chr2&Chr2 plus
83- 0:	Bradi2g37710	Bradi2g62620	0
83- 1:	Bradi2g37770	Bradi2g62640	8e-13
83- 2:	Bradi2g37880	Bradi2g62680	5e-74
83- 3:	Bradi2g38030	Bradi2g62697	0
83- 4:	Bradi2g38090	Bradi2g62710	3e-156
83- 5:	Bradi2g38130	Bradi2g62720	3e-120
## Alignment 84: score=262.0 e_value=3.2e-10 N=6 Chr2&Chr2 plus
84- 0:	Bradi2g12950	Bradi2g35740	0
84- 1:	Bradi2g12970	Bradi2g35820	0
84- 2:	Bradi2g13000	Bradi2g35890	3e-51
84- 3:	Bradi2g13050	Bradi2g35900	0
84- 4:	Bradi2g13060	Bradi2g35930	1e-66
84- 5:	Bradi2g13137	Bradi2g36120	8e-124
## Alignment 85: score=260.0 e_value=1.3e-10 N=6 Chr2&Chr2 plus
85- 0:	Bradi2g18430	Bradi2g41780	6e-80
85- 1:	Bradi2g18510	Bradi2g41950	2e-133
85- 2:	Bradi2g18520	Bradi2g41977	0
85- 3:	Bradi2g18610	Bradi2g42137	5e-26
85- 4:	Bradi2g18650	Bradi2g42220	2e-127
85- 5:	Bradi2g18660	Bradi2g42227	8e-09
## Alignment 86: score=3281.0 e_value=1.5e-295 N=72 Chr2&Chr2 minus
86- 0:	Bradi2g03830	Bradi2g34600	5e-60
86- 1:	Bradi2g04040	Bradi2g34547	8e-148
86- 2:	Bradi2g04050	Bradi2g34540	2e-45
86- 3:	Bradi2g04080	Bradi2g34527	3e-72
86- 4:	Bradi2g04090	Bradi2g34507	1e-24
86- 5:	Bradi2g04130	Bradi2g34470	0
86- 6:	Bradi2g04170	Bradi2g34460	9e-69
86- 7:	Bradi2g04197	Bradi2g34430	0
86- 8:	Bradi2g04210	Bradi2g34420	8e-88
86- 9:	Bradi2g04290	Bradi2g34400	0
86- 10:	Bradi2g04297	Bradi2g34390	0
86- 11:	Bradi2g04330	Bradi2g34380	0
86- 12:	Bradi2g04360	Bradi2g34360	0
86- 13:	Bradi2g04410	Bradi2g34330	1e-08
86- 14:	Bradi2g04447	Bradi2g34300	1e-156
86- 15:	Bradi2g04480	Bradi2g34290	0
86- 16:	Bradi2g04510	Bradi2g34280	1e-48
86- 17:	Bradi2g04537	Bradi2g34257	3e-24
86- 18:	Bradi2g04570	Bradi2g34250	2e-83
86- 19:	Bradi2g04597	Bradi2g34180	3e-37
86- 20:	Bradi2g04670	Bradi2g34120	1e-32
86- 21:	Bradi2g04690	Bradi2g34110	0
86- 22:	Bradi2g04700	Bradi2g34060	7e-152
86- 23:	Bradi2g04767	Bradi2g34052	2e-83
86- 24:	Bradi2g04900	Bradi2g34040	0
86- 25:	Bradi2g04910	Bradi2g34030	1e-99
86- 26:	Bradi2g04970	Bradi2g34010	1e-151
86- 27:	Bradi2g04980	Bradi2g33980	0
86- 28:	Bradi2g05010	Bradi2g33960	5e-50
86- 29:	Bradi2g05042	Bradi2g33940	3e-159
86- 30:	Bradi2g05080	Bradi2g33930	0
86- 31:	Bradi2g05090	Bradi2g33920	3e-56
86- 32:	Bradi2g05140	Bradi2g33900	2e-72
86- 33:	Bradi2g05290	Bradi2g33670	0
86- 34:	Bradi2g05310	Bradi2g33657	1e-55
86- 35:	Bradi2g05400	Bradi2g33600	8e-107
86- 36:	Bradi2g05430	Bradi2g33580	0
86- 37:	Bradi2g05510	Bradi2g33540	1e-37
86- 38:	Bradi2g05530	Bradi2g33530	0
86- 39:	Bradi2g05540	Bradi2g33510	7e-91
86- 40:	Bradi2g05560	Bradi2g33487	0
86- 41:	Bradi2g05620	Bradi2g33450	0
86- 42:	Bradi2g05650	Bradi2g33417	2e-65
86- 43:	Bradi2g05660	Bradi2g33390	0
86- 44:	Bradi2g05670	Bradi2g33380	0
86- 45:	Bradi2g05680	Bradi2g33370	3e-104
86- 46:	Bradi2g05700	Bradi2g33307	9e-97
86- 47:	Bradi2g05720	Bradi2g33290	0
86- 48:	Bradi2g05750	Bradi2g33270	1e-114
86- 49:	Bradi2g05770	Bradi2g33200	0
86- 50:	Bradi2g05927	Bradi2g33100	8e-76
86- 51:	Bradi2g05960	Bradi2g33060	9e-76
86- 52:	Bradi2g05980	Bradi2g33050	0
86- 53:	Bradi2g06060	Bradi2g33037	0
86- 54:	Bradi2g06090	Bradi2g33000	6e-55
86- 55:	Bradi2g06110	Bradi2g32950	4e-18
86- 56:	Bradi2g06280	Bradi2g32940	8e-44
86- 57:	Bradi2g06330	Bradi2g32910	2e-123
86- 58:	Bradi2g06370	Bradi2g32900	1e-97
86- 59:	Bradi2g06420	Bradi2g32670	0
86- 60:	Bradi2g06467	Bradi2g32640	3e-132
86- 61:	Bradi2g06490	Bradi2g32620	0
86- 62:	Bradi2g06520	Bradi2g32600	0
86- 63:	Bradi2g06550	Bradi2g32587	0
86- 64:	Bradi2g06670	Bradi2g32577	2e-132
86- 65:	Bradi2g06840	Bradi2g32560	6e-28
86- 66:	Bradi2g06940	Bradi2g32540	0
86- 67:	Bradi2g06980	Bradi2g32520	1e-111
86- 68:	Bradi2g06990	Bradi2g32510	4e-127
86- 69:	Bradi2g07150	Bradi2g32270	0
86- 70:	Bradi2g07160	Bradi2g32260	8e-131
86- 71:	Bradi2g07200	Bradi2g31840	2e-50
## Alignment 87: score=858.0 e_value=4.3e-57 N=19 Chr2&Chr2 minus
87- 0:	Bradi2g14630	Bradi2g45020	3e-12
87- 1:	Bradi2g14860	Bradi2g44840	2e-42
87- 2:	Bradi2g14870	Bradi2g44800	0
87- 3:	Bradi2g14880	Bradi2g44750	2e-125
87- 4:	Bradi2g14927	Bradi2g44540	5e-44
87- 5:	Bradi2g14940	Bradi2g44520	4e-34
87- 6:	Bradi2g14960	Bradi2g44490	0
87- 7:	Bradi2g15230	Bradi2g44430	1e-18
87- 8:	Bradi2g15270	Bradi2g44410	6e-10
87- 9:	Bradi2g15280	Bradi2g44390	7e-45
87- 10:	Bradi2g15317	Bradi2g44350	0
87- 11:	Bradi2g15360	Bradi2g44090	3e-40
87- 12:	Bradi2g15380	Bradi2g44080	4e-13
87- 13:	Bradi2g15405	Bradi2g44035	2e-66
87- 14:	Bradi2g15410	Bradi2g44020	1e-72
87- 15:	Bradi2g15490	Bradi2g43980	0
87- 16:	Bradi2g15500	Bradi2g43950	0
87- 17:	Bradi2g15510	Bradi2g43930	7e-129
87- 18:	Bradi2g15520	Bradi2g43910	0
## Alignment 88: score=610.0 e_value=7.9e-31 N=13 Chr2&Chr2 minus
88- 0:	Bradi2g11577	Bradi2g28380	6e-77
88- 1:	Bradi2g11652	Bradi2g28157	0
88- 2:	Bradi2g11730	Bradi2g28060	0
88- 3:	Bradi2g11750	Bradi2g28030	8e-16
88- 4:	Bradi2g11807	Bradi2g27947	0
88- 5:	Bradi2g11820	Bradi2g27940	3e-20
88- 6:	Bradi2g11850	Bradi2g27930	0
88- 7:	Bradi2g11890	Bradi2g27920	8e-29
88- 8:	Bradi2g11940	Bradi2g27890	3e-14
88- 9:	Bradi2g11950	Bradi2g27880	0
88- 10:	Bradi2g11960	Bradi2g27870	0
88- 11:	Bradi2g11990	Bradi2g27817	5e-26
88- 12:	Bradi2g12010	Bradi2g27790	5e-37
## Alignment 89: score=610.0 e_value=1.5e-36 N=15 Chr2&Chr2 minus
89- 0:	Bradi2g26750	Bradi2g60920	7e-116
89- 1:	Bradi2g26780	Bradi2g60880	5e-87
89- 2:	Bradi2g26807	Bradi2g60830	0
89- 3:	Bradi2g27020	Bradi2g60780	5e-50
89- 4:	Bradi2g27075	Bradi2g60705	1e-06
89- 5:	Bradi2g27140	Bradi2g60497	1e-131
89- 6:	Bradi2g27170	Bradi2g60456	0
89- 7:	Bradi2g27180	Bradi2g60380	0
89- 8:	Bradi2g27250	Bradi2g60310	6e-159
89- 9:	Bradi2g27260	Bradi2g60300	0
89- 10:	Bradi2g27290	Bradi2g60190	4e-83
89- 11:	Bradi2g27350	Bradi2g60120	0
89- 12:	Bradi2g27420	Bradi2g59960	4e-94
89- 13:	Bradi2g27700	Bradi2g59740	2e-142
89- 14:	Bradi2g27770	Bradi2g59650	0
## Alignment 90: score=409.0 e_value=1.8e-21 N=10 Chr2&Chr2 minus
90- 0:	Bradi2g07320	Bradi2g32520	4e-98
90- 1:	Bradi2g07546	Bradi2g31990	2e-66
90- 2:	Bradi2g07610	Bradi2g31950	7e-64
90- 3:	Bradi2g07677	Bradi2g31887	0
90- 4:	Bradi2g07770	Bradi2g31820	2e-129
90- 5:	Bradi2g07810	Bradi2g31800	4e-93
90- 6:	Bradi2g07946	Bradi2g31626	5e-57
90- 7:	Bradi2g07960	Bradi2g31620	0
90- 8:	Bradi2g07970	Bradi2g31570	5e-111
90- 9:	Bradi2g08000	Bradi2g31160	8e-07
## Alignment 91: score=394.0 e_value=1.8e-17 N=9 Chr2&Chr2 minus
91- 0:	Bradi2g44090	Bradi2g45900	2e-49
91- 1:	Bradi2g44340	Bradi2g45880	2e-83
91- 2:	Bradi2g44350	Bradi2g45870	0
91- 3:	Bradi2g44400	Bradi2g45850	0
91- 4:	Bradi2g44420	Bradi2g45797	3e-131
91- 5:	Bradi2g44520	Bradi2g45770	2e-22
91- 6:	Bradi2g44810	Bradi2g45720	7e-24
91- 7:	Bradi2g44840	Bradi2g45710	2e-33
91- 8:	Bradi2g44890	Bradi2g45680	7e-34
## Alignment 92: score=366.0 e_value=3.9e-14 N=8 Chr2&Chr2 minus
92- 0:	Bradi2g06530	Bradi2g50440	0
92- 1:	Bradi2g06550	Bradi2g50430	3e-171
92- 2:	Bradi2g06620	Bradi2g50380	0
92- 3:	Bradi2g06670	Bradi2g50280	3e-102
92- 4:	Bradi2g06750	Bradi2g50260	0
92- 5:	Bradi2g06790	Bradi2g50220	8e-75
92- 6:	Bradi2g06840	Bradi2g50200	1e-20
92- 7:	Bradi2g06890	Bradi2g50190	2e-37
## Alignment 93: score=350.0 e_value=2.3e-19 N=9 Chr2&Chr2 minus
93- 0:	Bradi2g38780	Bradi2g62410	0
93- 1:	Bradi2g38970	Bradi2g62290	0
93- 2:	Bradi2g39160	Bradi2g62257	4e-81
93- 3:	Bradi2g39170	Bradi2g62160	4e-58
93- 4:	Bradi2g39310	Bradi2g62010	5e-82
93- 5:	Bradi2g39360	Bradi2g62000	0
93- 6:	Bradi2g39370	Bradi2g61990	8e-50
93- 7:	Bradi2g39480	Bradi2g61880	2e-126
93- 8:	Bradi2g39600	Bradi2g61670	0
## Alignment 94: score=322.0 e_value=1.3e-16 N=8 Chr2&Chr2 minus
94- 0:	Bradi2g00610	Bradi2g40130	4e-22
94- 1:	Bradi2g00660	Bradi2g40120	3e-124
94- 2:	Bradi2g00710	Bradi2g40100	0
94- 3:	Bradi2g00860	Bradi2g40052	0
94- 4:	Bradi2g00950	Bradi2g39950	4e-16
94- 5:	Bradi2g01120	Bradi2g39720	0
94- 6:	Bradi2g01130	Bradi2g39710	0
94- 7:	Bradi2g01280	Bradi2g39460	2e-28
## Alignment 95: score=286.0 e_value=9.9e-15 N=6 Chr2&Chr2 minus
95- 0:	Bradi2g13078	Bradi2g20997	1e-80
95- 1:	Bradi2g13082	Bradi2g20990	0
95- 2:	Bradi2g13090	Bradi2g20977	1e-142
95- 3:	Bradi2g13100	Bradi2g20970	1e-77
95- 4:	Bradi2g13102	Bradi2g20965	1e-47
95- 5:	Bradi2g13190	Bradi2g20830	2e-93
## Alignment 96: score=272.0 e_value=1.1e-09 N=6 Chr2&Chr2 minus
96- 0:	Bradi2g05487	Bradi2g19560	3e-07
96- 1:	Bradi2g05650	Bradi2g19367	2e-44
96- 2:	Bradi2g05690	Bradi2g19360	2e-71
96- 3:	Bradi2g05710	Bradi2g19332	0
96- 4:	Bradi2g05720	Bradi2g19326	0
96- 5:	Bradi2g05750	Bradi2g19270	2e-48
## Alignment 97: score=258.0 e_value=7.6e-09 N=6 Chr2&Chr2 minus
97- 0:	Bradi2g11180	Bradi2g38710	3e-07
97- 1:	Bradi2g11320	Bradi2g38660	4e-174
97- 2:	Bradi2g11350	Bradi2g38640	6e-176
97- 3:	Bradi2g11370	Bradi2g38590	0
97- 4:	Bradi2g11430	Bradi2g38560	2e-84
97- 5:	Bradi2g11540	Bradi2g38390	5e-162
## Alignment 98: score=815.0 e_value=5.6e-49 N=18 Chr2&Chr3 plus
98- 0:	Bradi2g06090	Bradi3g08730	4e-18
98- 1:	Bradi2g06140	Bradi3g08750	4e-08
98- 2:	Bradi2g06180	Bradi3g08790	2e-34
98- 3:	Bradi2g06300	Bradi3g08820	2e-22
98- 4:	Bradi2g06400	Bradi3g08967	2e-94
98- 5:	Bradi2g06467	Bradi3g09030	3e-132
98- 6:	Bradi2g06490	Bradi3g09067	0
98- 7:	Bradi2g06497	Bradi3g09080	8e-127
98- 8:	Bradi2g06620	Bradi3g09210	0
98- 9:	Bradi2g06650	Bradi3g09250	1e-132
98- 10:	Bradi2g06750	Bradi3g09290	0
98- 11:	Bradi2g06790	Bradi3g09340	2e-79
98- 12:	Bradi2g06830	Bradi3g09350	0
98- 13:	Bradi2g06840	Bradi3g09360	7e-19
98- 14:	Bradi2g06850	Bradi3g09420	1e-23
98- 15:	Bradi2g06860	Bradi3g09430	2e-25
98- 16:	Bradi2g06910	Bradi3g09460	6e-102
98- 17:	Bradi2g06940	Bradi3g09470	4e-114
## Alignment 99: score=428.0 e_value=5e-20 N=10 Chr2&Chr3 plus
99- 0:	Bradi2g58630	Bradi3g40860	5e-89
99- 1:	Bradi2g58640	Bradi3g40890	1e-29
99- 2:	Bradi2g58810	Bradi3g40990	2e-26
99- 3:	Bradi2g58917	Bradi3g41080	3e-121
99- 4:	Bradi2g58940	Bradi3g41100	2e-89
99- 5:	Bradi2g58987	Bradi3g41140	6e-111
99- 6:	Bradi2g59057	Bradi3g41160	2e-150
99- 7:	Bradi2g59110	Bradi3g41250	2e-56
99- 8:	Bradi2g59187	Bradi3g41297	4e-30
99- 9:	Bradi2g59330	Bradi3g41420	0
## Alignment 100: score=343.0 e_value=9.9e-14 N=8 Chr2&Chr3 plus
100- 0:	Bradi2g04470	Bradi3g07430	3e-36
100- 1:	Bradi2g04537	Bradi3g07520	7e-19
100- 2:	Bradi2g04590	Bradi3g07540	2e-38
100- 3:	Bradi2g04660	Bradi3g07690	0
100- 4:	Bradi2g04720	Bradi3g07740	5e-125
100- 5:	Bradi2g04760	Bradi3g07755	8e-17
100- 6:	Bradi2g04847	Bradi3g07850	0
100- 7:	Bradi2g05010	Bradi3g07897	2e-31
## Alignment 101: score=321.0 e_value=1e-13 N=8 Chr2&Chr3 plus
101- 0:	Bradi2g58930	Bradi3g43920	0
101- 1:	Bradi2g59057	Bradi3g43960	2e-165
101- 2:	Bradi2g59090	Bradi3g43990	3e-94
101- 3:	Bradi2g59170	Bradi3g44070	4e-26
101- 4:	Bradi2g59290	Bradi3g44210	6e-26
101- 5:	Bradi2g59440	Bradi3g44370	6e-20
101- 6:	Bradi2g59620	Bradi3g44507	0
101- 7:	Bradi2g59690	Bradi3g44630	9e-120
## Alignment 102: score=297.0 e_value=4.9e-13 N=8 Chr2&Chr3 plus
102- 0:	Bradi2g07250	Bradi3g09710	6e-23
102- 1:	Bradi2g07370	Bradi3g09790	2e-51
102- 2:	Bradi2g07510	Bradi3g09850	3e-84
102- 3:	Bradi2g07677	Bradi3g10067	1e-33
102- 4:	Bradi2g07700	Bradi3g10150	0
102- 5:	Bradi2g07790	Bradi3g10320	0
102- 6:	Bradi2g07940	Bradi3g10500	1e-28
102- 7:	Bradi2g08020	Bradi3g10650	0
## Alignment 103: score=290.0 e_value=5.7e-12 N=7 Chr2&Chr3 plus
103- 0:	Bradi2g49230	Bradi3g08490	4e-68
103- 1:	Bradi2g49310	Bradi3g08610	4e-141
103- 2:	Bradi2g49320	Bradi3g08620	2e-22
103- 3:	Bradi2g49447	Bradi3g08647	0
103- 4:	Bradi2g49567	Bradi3g08700	5e-77
103- 5:	Bradi2g49774	Bradi3g08830	4e-72
103- 6:	Bradi2g49795	Bradi3g08890	2e-71
## Alignment 104: score=823.0 e_value=1.1e-59 N=20 Chr2&Chr4 plus
104- 0:	Bradi2g21180	Bradi4g43300	0
104- 1:	Bradi2g21250	Bradi4g43320	8e-180
104- 2:	Bradi2g21390	Bradi4g43400	0
104- 3:	Bradi2g21460	Bradi4g43630	3e-73
104- 4:	Bradi2g21720	Bradi4g43717	8e-44
104- 5:	Bradi2g21727	Bradi4g43780	4e-40
104- 6:	Bradi2g21737	Bradi4g43790	1e-09
104- 7:	Bradi2g21820	Bradi4g43850	1e-80
104- 8:	Bradi2g22010	Bradi4g44090	4e-44
104- 9:	Bradi2g22020	Bradi4g44110	0
104- 10:	Bradi2g22030	Bradi4g44180	2e-06
104- 11:	Bradi2g22045	Bradi4g44250	2e-42
104- 12:	Bradi2g22050	Bradi4g44270	6e-158
104- 13:	Bradi2g22150	Bradi4g44290	2e-13
104- 14:	Bradi2g22280	Bradi4g44410	7e-12
104- 15:	Bradi2g22350	Bradi4g44460	0
104- 16:	Bradi2g22430	Bradi4g44700	1e-33
104- 17:	Bradi2g22500	Bradi4g44740	2e-139
104- 18:	Bradi2g22610	Bradi4g44890	5e-120
104- 19:	Bradi2g22630	Bradi4g44920	1e-178
## Alignment 105: score=716.0 e_value=1.1e-43 N=17 Chr2&Chr4 plus
105- 0:	Bradi2g53020	Bradi4g43790	1e-18
105- 1:	Bradi2g53027	Bradi4g43800	1e-28
105- 2:	Bradi2g53060	Bradi4g43850	5e-77
105- 3:	Bradi2g53077	Bradi4g43910	7e-124
105- 4:	Bradi2g53260	Bradi4g44000	1e-71
105- 5:	Bradi2g53310	Bradi4g44077	3e-108
105- 6:	Bradi2g53320	Bradi4g44110	0
105- 7:	Bradi2g53330	Bradi4g44200	4e-42
105- 8:	Bradi2g53510	Bradi4g44342	4e-21
105- 9:	Bradi2g53520	Bradi4g44360	1e-22
105- 10:	Bradi2g53570	Bradi4g44410	2e-23
105- 11:	Bradi2g53670	Bradi4g44460	0
105- 12:	Bradi2g53740	Bradi4g44700	7e-44
105- 13:	Bradi2g53800	Bradi4g44810	0
105- 14:	Bradi2g53940	Bradi4g44920	1e-179
105- 15:	Bradi2g54010	Bradi4g44997	6e-172
105- 16:	Bradi2g54090	Bradi4g45050	3e-128
## Alignment 106: score=331.0 e_value=3.9e-14 N=8 Chr2&Chr4 plus
106- 0:	Bradi2g58630	Bradi4g34350	1e-68
106- 1:	Bradi2g58640	Bradi4g34370	5e-71
106- 2:	Bradi2g58810	Bradi4g34480	3e-31
106- 3:	Bradi2g58917	Bradi4g34510	1e-130
106- 4:	Bradi2g59110	Bradi4g34667	3e-50
106- 5:	Bradi2g59180	Bradi4g34700	4e-18
106- 6:	Bradi2g59290	Bradi4g34760	2e-21
106- 7:	Bradi2g59330	Bradi4g34790	0
## Alignment 107: score=298.0 e_value=1.3e-08 N=6 Chr2&Chr4 plus
107- 0:	Bradi2g00800	Bradi4g38580	2e-71
107- 1:	Bradi2g00810	Bradi4g38610	0
107- 2:	Bradi2g00817	Bradi4g38620	0
107- 3:	Bradi2g00824	Bradi4g38630	0
107- 4:	Bradi2g00831	Bradi4g38645	0
107- 5:	Bradi2g00840	Bradi4g38660	0
## Alignment 108: score=360.0 e_value=6.3e-16 N=8 Chr2&Chr4 minus
108- 0:	Bradi2g55770	Bradi4g42187	2e-14
108- 1:	Bradi2g55780	Bradi4g42180	2e-57
108- 2:	Bradi2g55820	Bradi4g42100	1e-06
108- 3:	Bradi2g55827	Bradi4g42087	1e-16
108- 4:	Bradi2g55880	Bradi4g42080	2e-14
108- 5:	Bradi2g55910	Bradi4g42030	4e-12
108- 6:	Bradi2g56000	Bradi4g41850	0
108- 7:	Bradi2g56070	Bradi4g41820	0
## Alignment 109: score=329.0 e_value=1.5e-15 N=8 Chr2&Chr4 minus
109- 0:	Bradi2g21460	Bradi4g26400	4e-58
109- 1:	Bradi2g21737	Bradi4g26250	4e-13
109- 2:	Bradi2g21850	Bradi4g26190	1e-133
109- 3:	Bradi2g22045	Bradi4g25970	6e-30
109- 4:	Bradi2g22050	Bradi4g25950	2e-153
109- 5:	Bradi2g22060	Bradi4g25917	2e-50
109- 6:	Bradi2g22220	Bradi4g25820	6e-07
109- 7:	Bradi2g22230	Bradi4g25717	5e-25
## Alignment 110: score=258.0 e_value=2.1e-10 N=7 Chr2&Chr4 minus
110- 0:	Bradi2g52777	Bradi4g26550	9e-38
110- 1:	Bradi2g52870	Bradi4g26317	0
110- 2:	Bradi2g53020	Bradi4g26250	3e-42
110- 3:	Bradi2g53130	Bradi4g26190	5e-132
110- 4:	Bradi2g53310	Bradi4g26040	1e-110
110- 5:	Bradi2g53440	Bradi4g25820	3e-09
110- 6:	Bradi2g53495	Bradi4g25717	6e-27
## Alignment 111: score=480.0 e_value=1.9e-28 N=12 Chr2&Chr5 plus
111- 0:	Bradi2g58610	Bradi5g06660	2e-15
111- 1:	Bradi2g58820	Bradi5g07250	7e-28
111- 2:	Bradi2g58930	Bradi5g07410	0
111- 3:	Bradi2g58950	Bradi5g07430	1e-13
111- 4:	Bradi2g58980	Bradi5g07690	0
111- 5:	Bradi2g59057	Bradi5g07740	0
111- 6:	Bradi2g59070	Bradi5g07750	5e-170
111- 7:	Bradi2g59090	Bradi5g07840	3e-133
111- 8:	Bradi2g59120	Bradi5g08027	2e-14
111- 9:	Bradi2g59137	Bradi5g08167	2e-135
111- 10:	Bradi2g59380	Bradi5g08400	0
111- 11:	Bradi2g59440	Bradi5g08600	6e-11
## Alignment 112: score=346.0 e_value=1.5e-15 N=8 Chr2&Chr5 plus
112- 0:	Bradi2g55590	Bradi5g09300	0
112- 1:	Bradi2g55680	Bradi5g09320	7e-46
112- 2:	Bradi2g55690	Bradi5g09327	9e-136
112- 3:	Bradi2g55770	Bradi5g09470	2e-21
112- 4:	Bradi2g55820	Bradi5g09550	1e-12
112- 5:	Bradi2g55827	Bradi5g09557	7e-15
112- 6:	Bradi2g55970	Bradi5g09720	1e-83
112- 7:	Bradi2g55990	Bradi5g09830	5e-38
## Alignment 113: score=298.0 e_value=2.4e-13 N=7 Chr2&Chr5 plus
113- 0:	Bradi2g23830	Bradi5g09217	9e-34
113- 1:	Bradi2g23900	Bradi5g09300	0
113- 2:	Bradi2g23930	Bradi5g09320	1e-46
113- 3:	Bradi2g23940	Bradi5g09327	2e-129
113- 4:	Bradi2g23950	Bradi5g09370	0
113- 5:	Bradi2g23990	Bradi5g09550	2e-15
113- 6:	Bradi2g24050	Bradi5g09777	5e-49
## Alignment 114: score=280.0 e_value=4.1e-13 N=6 Chr2&Chr5 minus
114- 0:	Bradi2g56830	Bradi5g15020	9e-99
114- 1:	Bradi2g57040	Bradi5g14820	5e-80
114- 2:	Bradi2g57050	Bradi5g14810	3e-133
114- 3:	Bradi2g57060	Bradi5g14800	0
114- 4:	Bradi2g57070	Bradi5g14790	0
114- 5:	Bradi2g57080	Bradi5g14780	0
## Alignment 115: score=454.0 e_value=3.6e-24 N=11 Chr3&Chr3 plus
115- 0:	Bradi3g28450	Bradi3g48997	0
115- 1:	Bradi3g28657	Bradi3g49085	0
115- 2:	Bradi3g28720	Bradi3g49100	0
115- 3:	Bradi3g28800	Bradi3g49140	7e-80
115- 4:	Bradi3g28830	Bradi3g49180	6e-80
115- 5:	Bradi3g28900	Bradi3g49300	3e-117
115- 6:	Bradi3g28920	Bradi3g49310	3e-168
115- 7:	Bradi3g28950	Bradi3g49320	0
115- 8:	Bradi3g28990	Bradi3g49350	2e-19
115- 9:	Bradi3g29240	Bradi3g49480	2e-33
115- 10:	Bradi3g29460	Bradi3g49700	6e-75
## Alignment 116: score=404.0 e_value=9e-22 N=10 Chr3&Chr3 plus
116- 0:	Bradi3g29880	Bradi3g49797	2e-95
116- 1:	Bradi3g30017	Bradi3g49840	7e-65
116- 2:	Bradi3g30200	Bradi3g49950	7e-98
116- 3:	Bradi3g30250	Bradi3g49980	0
[truncated: 960 more rows]
