# Supplementary material for: Systematic Analysis and Identification of Stress-Responsive Genes of the NAC Gene Family in Brachypodium distachyon
Source: PLoS One. 2015 Mar 27;10(3):e0122027. doi: 10.1371/journal.pone.0122027 (PMC4376915; doi:10.1371/journal.pone.0122027)
Supplement: S4 Table — (XLS) [file pone.0122027.s014.xls]

## Sheet: gene
S4 Table. List of tandem and segmental duplicated gene in Brachypodium distachyon genome identified from MCScanX software.
	Tandem duplicated gene		Segmental duplicated gene
	Bradi1g00920		Bradi1g00220
	Bradi1g00930		Bradi1g00227
	Bradi1g01377		Bradi1g00237
	Bradi1g01387		Bradi1g00247
	Bradi1g01397		Bradi1g00270
	Bradi1g01407		Bradi1g00290
	Bradi1g01430		Bradi1g00510
	Bradi1g01442		Bradi1g00517
	Bradi1g01640		Bradi1g00550
	Bradi1g01650		Bradi1g00560
	Bradi1g01760		Bradi1g00580
	Bradi1g01950		Bradi1g00587
	Bradi1g01960		Bradi1g00660
	Bradi1g02060		Bradi1g01750
	Bradi1g02070		Bradi1g01930
	Bradi1g02140		Bradi1g02090
	Bradi1g02145		Bradi1g02130
	Bradi1g02180		Bradi1g02170
	Bradi1g02190		Bradi1g02260
	Bradi1g02240		Bradi1g02460
	Bradi1g02247		Bradi1g02510
	Bradi1g02597		Bradi1g02560
	Bradi1g02610		Bradi1g02720
	Bradi1g02640		Bradi1g03590
	Bradi1g02650		Bradi1g03650
	Bradi1g02730		Bradi1g03690
	Bradi1g02740		Bradi1g03710
	Bradi1g02830		Bradi1g03720
	Bradi1g02840		Bradi1g03810
	Bradi1g02847		Bradi1g03820
	Bradi1g02880		Bradi1g03827
	Bradi1g02890		Bradi1g03880
	Bradi1g02900		Bradi1g03900
	Bradi1g03070		Bradi1g03980
	Bradi1g03080		Bradi1g04010
	Bradi1g03110		Bradi1g04040
	Bradi1g03120		Bradi1g04120
	Bradi1g03136		Bradi1g04150
	Bradi1g03142		Bradi1g04170
	Bradi1g03230		Bradi1g04220
	Bradi1g03240		Bradi1g04510
	Bradi1g03307		Bradi1g04597
	Bradi1g03320		Bradi1g04660
	Bradi1g03480		Bradi1g04720
	Bradi1g03485		Bradi1g04740
	Bradi1g03750		Bradi1g04750
	Bradi1g03760		Bradi1g04760
	Bradi1g03770		Bradi1g04780
	Bradi1g03780		Bradi1g04917
	Bradi1g03790		Bradi1g04930
	Bradi1g03940		Bradi1g04957
	Bradi1g03947		Bradi1g05030
	Bradi1g04020		Bradi1g05037
	Bradi1g04350		Bradi1g05060
	Bradi1g04360		Bradi1g05130
	Bradi1g04410		Bradi1g05162
	Bradi1g04420		Bradi1g05180
	Bradi1g04630		Bradi1g05190
	Bradi1g04640		Bradi1g05247
	Bradi1g04880		Bradi1g05270
	Bradi1g04890		Bradi1g05320
	Bradi1g05140		Bradi1g05330
	Bradi1g05150		Bradi1g05340
	Bradi1g05460		Bradi1g05380
	Bradi1g05467		Bradi1g05410
	Bradi1g05570		Bradi1g05430
	Bradi1g05690		Bradi1g05450
	Bradi1g05700		Bradi1g05480
	Bradi1g05837		Bradi1g05490
	Bradi1g05850		Bradi1g05500
	Bradi1g05860		Bradi1g05510
	Bradi1g05870		Bradi1g05550
	Bradi1g05880		Bradi1g05560
	Bradi1g06010		Bradi1g05600
	Bradi1g06020		Bradi1g05670
	Bradi1g06140		Bradi1g05720
	Bradi1g06170		Bradi1g05730
	Bradi1g06177		Bradi1g05740
	Bradi1g06680		Bradi1g05750
	Bradi1g06690		Bradi1g05754
	Bradi1g06720		Bradi1g05759
	Bradi1g06730		Bradi1g05806
	Bradi1g06740		Bradi1g05930
	Bradi1g06860		Bradi1g06040
	Bradi1g06870		Bradi1g06050
	Bradi1g07780		Bradi1g06070
	Bradi1g07790		Bradi1g06090
	Bradi1g07890		Bradi1g06100
	Bradi1g07900		Bradi1g06130
	Bradi1g08140		Bradi1g06160
	Bradi1g08145		Bradi1g06240
	Bradi1g08150		Bradi1g06250
	Bradi1g08157		Bradi1g06260
	Bradi1g08177		Bradi1g06270
	Bradi1g08190		Bradi1g06290
	Bradi1g08550		Bradi1g06330
	Bradi1g08560		Bradi1g06340
	Bradi1g08570		Bradi1g06350
	Bradi1g08580		Bradi1g06360
	Bradi1g08740		Bradi1g06400
	Bradi1g08750		Bradi1g06420
	Bradi1g08770		Bradi1g06430
	Bradi1g08780		Bradi1g06440
	Bradi1g09260		Bradi1g06450
	Bradi1g09270		Bradi1g06460
	Bradi1g09650		Bradi1g06480
	Bradi1g09660		Bradi1g06530
	Bradi1g09690		Bradi1g06570
	Bradi1g09700		Bradi1g06610
	Bradi1g09730		Bradi1g06670
	Bradi1g09737		Bradi1g06700
	Bradi1g10230		Bradi1g06970
	Bradi1g10240		Bradi1g07010
	Bradi1g10510		Bradi1g07020
	Bradi1g10520		Bradi1g07070
	Bradi1g10730		Bradi1g07180
	Bradi1g10740		Bradi1g07220
	Bradi1g10790		Bradi1g07237
	Bradi1g10800		Bradi1g07247
	Bradi1g10820		Bradi1g07290
	Bradi1g10830		Bradi1g07320
	Bradi1g10840		Bradi1g07360
	Bradi1g10850		Bradi1g07390
	Bradi1g10860		Bradi1g07480
	Bradi1g10917		Bradi1g10970
	Bradi1g10930		Bradi1g11040
	Bradi1g10940		Bradi1g11050
	Bradi1g11240		Bradi1g11120
	Bradi1g11650		Bradi1g11187
	Bradi1g11660		Bradi1g11230
	Bradi1g11670		Bradi1g11250
	Bradi1g11680		Bradi1g12030
	Bradi1g11860		Bradi1g12040
	Bradi1g11870		Bradi1g12117
	Bradi1g11920		Bradi1g12190
	Bradi1g11930		Bradi1g12230
	Bradi1g11986		Bradi1g12480
	Bradi1g11992		Bradi1g12510
	Bradi1g12397		Bradi1g12530
	Bradi1g12410		Bradi1g12570
	Bradi1g12450		Bradi1g12580
	Bradi1g12460		Bradi1g12620
	Bradi1g12520		Bradi1g12640
	Bradi1g12540		Bradi1g12670
	Bradi1g12677		Bradi1g12760
	Bradi1g12690		Bradi1g12787
	Bradi1g12770		Bradi1g12890
	Bradi1g12780		Bradi1g13220
	Bradi1g12990		Bradi1g13280
	Bradi1g13000		Bradi1g13290
	Bradi1g13010		Bradi1g13400
	Bradi1g13020		Bradi1g13440
	Bradi1g13060		Bradi1g13510
	Bradi1g13070		Bradi1g13560
	Bradi1g13127		Bradi1g13570
	Bradi1g13140		Bradi1g13580
	Bradi1g13410		Bradi1g13640
	Bradi1g14010		Bradi1g13650
	Bradi1g14030		Bradi1g13660
	Bradi1g14040		Bradi1g13670
	Bradi1g14425		Bradi1g13680
	Bradi1g14430		Bradi1g13690
	Bradi1g14500		Bradi1g13710
	Bradi1g14550		Bradi1g13750
	Bradi1g14560		Bradi1g13760
	Bradi1g14700		Bradi1g13777
	Bradi1g14710		Bradi1g13800
	Bradi1g14730		Bradi1g13807
	Bradi1g14740		Bradi1g13840
	Bradi1g14980		Bradi1g13860
	Bradi1g14983		Bradi1g13870
	Bradi1g15126		Bradi1g13880
	Bradi1g15130		Bradi1g13890
	Bradi1g15310		Bradi1g13900
	Bradi1g15317		Bradi1g13910
	Bradi1g15480		Bradi1g13940
	Bradi1g15490		Bradi1g13970
	Bradi1g15670		Bradi1g13980
	Bradi1g15680		Bradi1g14000
	Bradi1g17320		Bradi1g14070
	Bradi1g17330		Bradi1g14090
	Bradi1g17450		Bradi1g14110
	Bradi1g17460		Bradi1g14200
	Bradi1g17470		Bradi1g14230
	Bradi1g17750		Bradi1g14240
	Bradi1g17755		Bradi1g14250
	Bradi1g17840		Bradi1g14270
	Bradi1g17850		Bradi1g14300
	Bradi1g17870		Bradi1g14320
	Bradi1g17877		Bradi1g14360
	Bradi1g18260		Bradi1g14490
	Bradi1g18270		Bradi1g14510
	Bradi1g18280		Bradi1g14600
	Bradi1g18325		Bradi1g14605
	Bradi1g18330		Bradi1g14630
	Bradi1g18335		Bradi1g14720
	Bradi1g18425		Bradi1g14750
	Bradi1g18430		Bradi1g14770
	Bradi1g18520		Bradi1g14810
	Bradi1g18530		Bradi1g14820
	Bradi1g18535		Bradi1g14830
	Bradi1g18790		Bradi1g14840
	Bradi1g18795		Bradi1g14850
	Bradi1g18810		Bradi1g14890
	Bradi1g18815		Bradi1g14950
	Bradi1g18920		Bradi1g14986
	Bradi1g18930		Bradi1g15000
	Bradi1g19170		Bradi1g15123
	Bradi1g19180		Bradi1g16480
	Bradi1g19400		Bradi1g16490
	Bradi1g19410		Bradi1g16510
	Bradi1g19420		Bradi1g16517
	Bradi1g19430		Bradi1g16540
	Bradi1g19440		Bradi1g16560
	Bradi1g19450		Bradi1g16580
	Bradi1g19455		Bradi1g16610
	Bradi1g19460		Bradi1g16630
	Bradi1g19715		Bradi1g16660
	Bradi1g19720		Bradi1g16670
	Bradi1g19730		Bradi1g16680
	Bradi1g19750		Bradi1g16700
	Bradi1g19760		Bradi1g16710
	Bradi1g19980		Bradi1g16740
	Bradi1g19990		Bradi1g16750
	Bradi1g20010		Bradi1g16757
	Bradi1g20020		Bradi1g16780
	Bradi1g20027		Bradi1g16790
	Bradi1g20910		Bradi1g16810
	Bradi1g20920		Bradi1g16820
	Bradi1g20930		Bradi1g16830
	Bradi1g20940		Bradi1g17040
	Bradi1g20960		Bradi1g17050
	Bradi1g20970		Bradi1g17090
	Bradi1g21237		Bradi1g17210
	Bradi1g21300		Bradi1g17230
	Bradi1g21305		Bradi1g17236
	Bradi1g21660		Bradi1g17257
	Bradi1g21670		Bradi1g17290
	Bradi1g21680		Bradi1g17335
	Bradi1g21690		Bradi1g17400
	Bradi1g21937		Bradi1g17480
	Bradi1g21960		Bradi1g17490
	Bradi1g21970		Bradi1g17510
	Bradi1g22037		Bradi1g17570
	Bradi1g22220		Bradi1g17600
	Bradi1g22230		Bradi1g17620
	Bradi1g22260		Bradi1g17670
	Bradi1g22270		Bradi1g17720
	Bradi1g22280		Bradi1g17810
	Bradi1g22310		Bradi1g17820
	Bradi1g22320		Bradi1g17860
	Bradi1g22330		Bradi1g18380
	Bradi1g22350		Bradi1g18390
	Bradi1g22360		Bradi1g18407
	Bradi1g22440		Bradi1g18440
	Bradi1g22450		Bradi1g18450
	Bradi1g22700		Bradi1g18490
	Bradi1g23120		Bradi1g18607
	Bradi1g23130		Bradi1g20860
	Bradi1g23170		Bradi1g20880
	Bradi1g23180		Bradi1g20890
	Bradi1g23300		Bradi1g20980
	Bradi1g23310		Bradi1g21020
	Bradi1g23420		Bradi1g21040
	Bradi1g23430		Bradi1g21080
	Bradi1g23440		Bradi1g21190
	Bradi1g23450		Bradi1g21210
	Bradi1g23530		Bradi1g21230
	Bradi1g23540		Bradi1g21290
	Bradi1g23697		Bradi1g21310
	Bradi1g23710		Bradi1g21320
	Bradi1g23716		Bradi1g21330
	Bradi1g23722		Bradi1g21350
	Bradi1g23730		Bradi1g21372
	Bradi1g23820		Bradi1g21380
	Bradi1g23830		Bradi1g21410
	Bradi1g24180		Bradi1g21420
	Bradi1g24190		Bradi1g21510
	Bradi1g24370		Bradi1g21550
	Bradi1g24377		Bradi1g21560
	Bradi1g24660		Bradi1g21590
	Bradi1g24667		Bradi1g21610
	Bradi1g25030		Bradi1g21630
	Bradi1g25040		Bradi1g21900
	Bradi1g25050		Bradi1g21930
	Bradi1g25107		Bradi1g22030
	Bradi1g25117		Bradi1g22572
	Bradi1g25130		Bradi1g22580
	Bradi1g25150		Bradi1g22710
	Bradi1g25157		Bradi1g22730
	Bradi1g25180		Bradi1g22790
	Bradi1g25187		Bradi1g22800
	Bradi1g25390		Bradi1g22960
	Bradi1g25400		Bradi1g22980
	Bradi1g25440		Bradi1g28650
	Bradi1g25447		Bradi1g28670
	Bradi1g25517		Bradi1g28760
	Bradi1g25530		Bradi1g28840
	Bradi1g25588		Bradi1g28950
	Bradi1g25600		Bradi1g28967
	Bradi1g25610		Bradi1g29097
	Bradi1g25647		Bradi1g29577
	Bradi1g25657		Bradi1g29600
	Bradi1g25727		Bradi1g29690
	Bradi1g25737		Bradi1g29730
	Bradi1g25930		Bradi1g29750
	Bradi1g25937		Bradi1g29776
	Bradi1g25950		Bradi1g29800
	Bradi1g25960		Bradi1g29830
	Bradi1g25970		Bradi1g29840
	Bradi1g26130		Bradi1g29857
	Bradi1g26140		Bradi1g30000
	Bradi1g26150		Bradi1g30070
	Bradi1g26160		Bradi1g30200
	Bradi1g26490		Bradi1g30252
	Bradi1g26500		Bradi1g30270
	Bradi1g26730		Bradi1g30390
	Bradi1g26740		Bradi1g30490
	Bradi1g26750		Bradi1g30520
	Bradi1g26760		Bradi1g30560
	Bradi1g26770		Bradi1g30640
	Bradi1g26800		Bradi1g30710
	Bradi1g26810		Bradi1g30730
	Bradi1g26840		Bradi1g30750
	Bradi1g26850		Bradi1g30797
	Bradi1g27270		Bradi1g30820
	Bradi1g27275		Bradi1g30870
	Bradi1g27390		Bradi1g30950
	Bradi1g27400		Bradi1g30960
	Bradi1g27757		Bradi1g31060
	Bradi1g27770		Bradi1g31140
	Bradi1g28280		Bradi1g31150
	Bradi1g28290		Bradi1g31160
	Bradi1g29110		Bradi1g31180
	Bradi1g29120		Bradi1g31210
	Bradi1g29360		Bradi1g31280
	Bradi1g29370		Bradi1g31320
	Bradi1g29427		Bradi1g31330
	Bradi1g29434		Bradi1g31390
	Bradi1g29441		Bradi1g31417
	Bradi1g29450		Bradi1g31510
	Bradi1g29634		Bradi1g31560
	Bradi1g29646		Bradi1g31570
	Bradi1g29658		Bradi1g31600
	Bradi1g29670		Bradi1g31617
	Bradi1g29693		Bradi1g31630
	Bradi1g29696		Bradi1g31680
	Bradi1g29880		Bradi1g31690
	Bradi1g29887		Bradi1g31700
	Bradi1g30026		Bradi1g31730
	Bradi1g30032		Bradi1g31837
	Bradi1g30080		Bradi1g31850
	Bradi1g30090		Bradi1g31860
	Bradi1g30400		Bradi1g31987
	Bradi1g31000		Bradi1g32087
	Bradi1g31010		Bradi1g32200
	Bradi1g31580		Bradi1g32210
	Bradi1g31900		Bradi1g32340
	Bradi1g31910		Bradi1g32360
	Bradi1g31920		Bradi1g32390
	Bradi1g31930		Bradi1g32430
	Bradi1g31940		Bradi1g32445
	Bradi1g32240		Bradi1g32630
	Bradi1g32247		Bradi1g32726
	Bradi1g32260		Bradi1g32830
	Bradi1g32400		Bradi1g32840
	Bradi1g32885		Bradi1g32850
	Bradi1g32890		Bradi1g32860
	Bradi1g32900		Bradi1g32870
	Bradi1g33117		Bradi1g32977
	Bradi1g33130		Bradi1g33070
	Bradi1g33490		Bradi1g33240
	Bradi1g33500		Bradi1g33250
	Bradi1g33570		Bradi1g33280
	Bradi1g33580		Bradi1g33300
	Bradi1g33640		Bradi1g33310
	Bradi1g33650		Bradi1g33380
	Bradi1g33730		Bradi1g33450
	Bradi1g33740		Bradi1g33470
	Bradi1g33810		Bradi1g33480
	Bradi1g33817		Bradi1g33510
	Bradi1g33827		Bradi1g33540
	Bradi1g33840		Bradi1g33550
	Bradi1g34000		Bradi1g33610
	Bradi1g34010		Bradi1g33750
	Bradi1g34210		Bradi1g33870
	Bradi1g34220		Bradi1g33900
	Bradi1g34250		Bradi1g33940
	Bradi1g34370		Bradi1g33970
	Bradi1g34380		Bradi1g33980
	Bradi1g34680		Bradi1g34030
	Bradi1g34690		Bradi1g34060
	Bradi1g34890		Bradi1g34080
	Bradi1g34900		Bradi1g34170
	Bradi1g35270		Bradi1g34240
	Bradi1g35280		Bradi1g34257
	Bradi1g35400		Bradi1g34327
	Bradi1g35410		Bradi1g34470
	Bradi1g35420		Bradi1g34500
	Bradi1g35730		Bradi1g34530
	Bradi1g35736		Bradi1g34566
	Bradi1g35742		Bradi1g34670
	Bradi1g35960		Bradi1g35340
	Bradi1g35970		Bradi1g35390
	Bradi1g36027		Bradi1g35477
	Bradi1g36100		Bradi1g35520
	Bradi1g36110		Bradi1g35530
	Bradi1g36300		Bradi1g35540
	Bradi1g36310		Bradi1g35570
	Bradi1g37547		Bradi1g35592
	Bradi1g37560		Bradi1g35647
	Bradi1g37840		Bradi1g35660
	Bradi1g37850		Bradi1g35690
	Bradi1g37977		Bradi1g35697
	Bradi1g37990		Bradi1g35770
	Bradi1g38250		Bradi1g35840
	Bradi1g38260		Bradi1g35920
	Bradi1g38270		Bradi1g35930
	Bradi1g38297		Bradi1g35950
	Bradi1g38310		Bradi1g36017
	Bradi1g38780		Bradi1g36050
	Bradi1g39040		Bradi1g36090
	Bradi1g42460		Bradi1g36172
	Bradi1g42467		Bradi1g36180
	Bradi1g42590		Bradi1g36220
	Bradi1g42600		Bradi1g36230
	Bradi1g43160		Bradi1g36242
	Bradi1g43170		Bradi1g36387
	Bradi1g43180		Bradi1g36400
	Bradi1g43260		Bradi1g36420
	Bradi1g43270		Bradi1g36460
	Bradi1g43310		Bradi1g36530
	Bradi1g43320		Bradi1g36550
	Bradi1g43330		Bradi1g36560
	Bradi1g43730		Bradi1g36580
	Bradi1g43740		Bradi1g36590
	Bradi1g43880		Bradi1g36610
	Bradi1g43887		Bradi1g36670
	Bradi1g44010		Bradi1g36700
	Bradi1g44020		Bradi1g36740
	Bradi1g44030		Bradi1g36750
	Bradi1g44207		Bradi1g36760
	Bradi1g44350		Bradi1g36800
	Bradi1g44357		Bradi1g36830
	Bradi1g44380		Bradi1g36847
	Bradi1g44490		Bradi1g36900
	Bradi1g44500		Bradi1g36930
	Bradi1g44790		Bradi1g36980
	Bradi1g44800		Bradi1g37050
	Bradi1g44890		Bradi1g37150
	Bradi1g44900		Bradi1g37230
	Bradi1g45320		Bradi1g37280
	Bradi1g45340		Bradi1g37290
	Bradi1g45347		Bradi1g37304
	Bradi1g45867		Bradi1g37360
	Bradi1g45880		Bradi1g37377
	Bradi1g46030		Bradi1g37450
	Bradi1g46037		Bradi1g37460
	Bradi1g46050		Bradi1g37470
	Bradi1g46400		Bradi1g37480
	Bradi1g46405		Bradi1g37490
	Bradi1g46410		Bradi1g37540
	Bradi1g46920		Bradi1g37582
	Bradi1g46940		Bradi1g37667
	Bradi1g46947		Bradi1g37692
	Bradi1g47017		Bradi1g37750
	Bradi1g47030		Bradi1g37760
	Bradi1g47107		Bradi1g37770
	Bradi1g47180		Bradi1g37800
	Bradi1g47190		Bradi1g37810
	Bradi1g47610		Bradi1g37826
	Bradi1g47620		Bradi1g37900
	Bradi1g47737		Bradi1g37920
	Bradi1g47750		Bradi1g37930
	Bradi1g47780		Bradi1g37940
	Bradi1g47790		Bradi1g37960
	Bradi1g47800		Bradi1g38010
	Bradi1g47820		Bradi1g38040
	Bradi1g47830		Bradi1g38050
	Bradi1g48278		Bradi1g38090
	Bradi1g48285		Bradi1g38110
	Bradi1g48560		Bradi1g38120
	Bradi1g48697		Bradi1g38140
	Bradi1g48710		Bradi1g38150
	Bradi1g48920		Bradi1g38160
	Bradi1g49000		Bradi1g38170
	Bradi1g49010		Bradi1g38180
	Bradi1g49187		Bradi1g38280
	Bradi1g49200		Bradi1g38290
	Bradi1g49207		Bradi1g38340
	Bradi1g49560		Bradi1g38360
	Bradi1g49570		Bradi1g38390
	Bradi1g49830		Bradi1g38640
	Bradi1g49840		Bradi1g38650
	Bradi1g49850		Bradi1g38670
	Bradi1g49870		Bradi1g38680
	Bradi1g49880		Bradi1g38687
	Bradi1g49990		Bradi1g38730
	Bradi1g49997		Bradi1g38740
	Bradi1g50120		Bradi1g38750
	Bradi1g50130		Bradi1g38760
	Bradi1g50147		Bradi1g38770
	Bradi1g50160		Bradi1g38790
	Bradi1g50200		Bradi1g39000
	Bradi1g50205		Bradi1g39010
	Bradi1g50290		Bradi1g39017
	Bradi1g50300		Bradi1g39030
	Bradi1g50307		Bradi1g39055
	Bradi1g50320		Bradi1g39060
	Bradi1g50330		Bradi1g39070
	Bradi1g50360		Bradi1g39090
	Bradi1g50370		Bradi1g39097
	Bradi1g50407		Bradi1g39110
	Bradi1g50420		Bradi1g39150
	Bradi1g50426		Bradi1g39167
	Bradi1g50432		Bradi1g39180
	Bradi1g50650		Bradi1g39510
	Bradi1g50660		Bradi1g42020
	Bradi1g50826		Bradi1g42300
	Bradi1g50832		Bradi1g42430
	Bradi1g50840		Bradi1g42440
	Bradi1g51080		Bradi1g42450
	Bradi1g51090		Bradi1g42480
	Bradi1g51097		Bradi1g42530
	Bradi1g51107		Bradi1g42556
	Bradi1g51257		Bradi1g42562
	Bradi1g51270		Bradi1g42580
	Bradi1g51553		Bradi1g42630
	Bradi1g51556		Bradi1g42680
	Bradi1g51920		Bradi1g42720
	Bradi1g53150		Bradi1g42750
	Bradi1g53160		Bradi1g42800
	Bradi1g53237		Bradi1g42810
	Bradi1g53250		Bradi1g42830
	Bradi1g53270		Bradi1g42920
	Bradi1g53310		Bradi1g42930
	Bradi1g53320		Bradi1g42960
	Bradi1g53520		Bradi1g43097
	Bradi1g53527		Bradi1g43220
	Bradi1g53540		Bradi1g43230
	Bradi1g53550		Bradi1g43250
	Bradi1g53560		Bradi1g43350
	Bradi1g53930		Bradi1g43430
	Bradi1g53940		Bradi1g43460
	Bradi1g54520		Bradi1g43500
	Bradi1g54530		Bradi1g43530
	Bradi1g54740		Bradi1g43540
	Bradi1g54750		Bradi1g43560
	Bradi1g54770		Bradi1g43570
	Bradi1g54780		Bradi1g43600
	Bradi1g55100		Bradi1g43630
	Bradi1g55110		Bradi1g43637
	Bradi1g55390		Bradi1g43650
	Bradi1g55400		Bradi1g43660
	Bradi1g55560		Bradi1g43670
	Bradi1g55570		Bradi1g43680
	Bradi1g55600		Bradi1g43690
	Bradi1g55610		Bradi1g43717
	Bradi1g55620		Bradi1g43750
	Bradi1g55660		Bradi1g43780
	Bradi1g55770		Bradi1g43787
	Bradi1g55780		Bradi1g43810
	Bradi1g55847		Bradi1g43820
	Bradi1g55857		Bradi1g43860
	Bradi1g55870		Bradi1g43990
	Bradi1g55877		Bradi1g44000
	Bradi1g55890		Bradi1g44040
	Bradi1g55920		Bradi1g44070
	Bradi1g55930		Bradi1g44080
	Bradi1g56200		Bradi1g44110
	Bradi1g56210		Bradi1g44170
	Bradi1g56550		Bradi1g44200
	Bradi1g56570		Bradi1g44220
	Bradi1g56817		Bradi1g44280
	Bradi1g56860		Bradi1g44290
	Bradi1g56870		Bradi1g44297
	Bradi1g56893		Bradi1g44370
	Bradi1g56896		Bradi1g44390
	Bradi1g56930		Bradi1g44430
	Bradi1g56937		Bradi1g44440
	Bradi1g57280		Bradi1g44470
	Bradi1g57285		Bradi1g44480
	Bradi1g57290		Bradi1g44520
	Bradi1g57296		Bradi1g44560
	Bradi1g57302		Bradi1g44680
	Bradi1g57410		Bradi1g44690
	Bradi1g57420		Bradi1g44760
	Bradi1g57580		Bradi1g44870
	Bradi1g57590		Bradi1g44937
	Bradi1g57657		Bradi1g45000
	Bradi1g57690		Bradi1g45020
	Bradi1g57700		Bradi1g45040
	Bradi1g57720		Bradi1g45050
	Bradi1g57730		Bradi1g45060
	Bradi1g57740		Bradi1g45130
	Bradi1g58110		Bradi1g45170
	Bradi1g58120		Bradi1g45200
	Bradi1g58130		Bradi1g45210
	Bradi1g58140		Bradi1g45220
	Bradi1g58210		Bradi1g45240
	Bradi1g58220		Bradi1g45260
	Bradi1g58270		Bradi1g45280
	Bradi1g58280		Bradi1g45297
	Bradi1g58550		Bradi1g45304
	Bradi1g58560		Bradi1g45330
	Bradi1g58570		Bradi1g45380
	Bradi1g58702		Bradi1g45410
	Bradi1g58704		Bradi1g45420
	Bradi1g58706		Bradi1g45440
	Bradi1g58708		Bradi1g45470
	Bradi1g58757		Bradi1g45480
	Bradi1g58770		Bradi1g45487
	Bradi1g58780		Bradi1g45500
	Bradi1g58790		Bradi1g45510
	Bradi1g58800		Bradi1g45540
	Bradi1g58857		Bradi1g45567
	Bradi1g58864		Bradi1g45572
	Bradi1g58940		Bradi1g45580
	Bradi1g58950		Bradi1g45630
	Bradi1g59130		Bradi1g45640
	Bradi1g59140		Bradi1g45660
	Bradi1g59226		Bradi1g45670
	Bradi1g59232		Bradi1g45710
	Bradi1g59380		Bradi1g45727
	Bradi1g59390		Bradi1g45747
	Bradi1g59440		Bradi1g45770
	Bradi1g59450		Bradi1g45807
	Bradi1g59470		Bradi1g45910
	Bradi1g59480		Bradi1g45925
	Bradi1g59660		Bradi1g45930
	Bradi1g59670		Bradi1g45960
	Bradi1g59680		Bradi1g45970
	Bradi1g59790		Bradi1g45985
	Bradi1g59800		Bradi1g46002
	Bradi1g60417		Bradi1g46010
	Bradi1g60430		Bradi1g46020
	Bradi1g60600		Bradi1g46060
	Bradi1g60610		Bradi1g46090
	Bradi1g60756		Bradi1g46100
	Bradi1g60762		Bradi1g46110
	Bradi1g60777		Bradi1g46120
	Bradi1g60787		Bradi1g46137
	Bradi1g60800		Bradi1g46150
	Bradi1g60910		Bradi1g46160
	Bradi1g60920		Bradi1g46180
	Bradi1g61230		Bradi1g46190
	Bradi1g61240		Bradi1g46200
	Bradi1g61290		Bradi1g46220
	Bradi1g61300		Bradi1g46230
	Bradi1g61407		Bradi1g46247
	Bradi1g61420		Bradi1g46260
	Bradi1g61430		Bradi1g46280
	Bradi1g61530		Bradi1g46300
	Bradi1g61540		Bradi1g46340
	Bradi1g61550		Bradi1g46420
	Bradi1g61750		Bradi1g46427
	Bradi1g61757		Bradi1g46487
	Bradi1g61897		Bradi1g46500
	Bradi1g61910		Bradi1g46590
	Bradi1g61967		Bradi1g46596
	Bradi1g61980		Bradi1g46640
	Bradi1g62190		Bradi1g46690
	Bradi1g62200		Bradi1g46800
	Bradi1g62450		Bradi1g46880
	Bradi1g62460		Bradi1g46910
	Bradi1g62600		Bradi1g46930
	Bradi1g62615		Bradi1g46970
	Bradi1g62870		Bradi1g46980
	Bradi1g62880		Bradi1g46990
	Bradi1g62980		Bradi1g47000
	Bradi1g63060		Bradi1g47060
	Bradi1g63067		Bradi1g47067
	Bradi1g63650		Bradi1g47097
	Bradi1g63660		Bradi1g47220
	Bradi1g63828		Bradi1g47232
	Bradi1g64280		Bradi1g47290
	Bradi1g64290		Bradi1g47320
	Bradi1g64500		Bradi1g47330
	Bradi1g64560		Bradi1g47350
	Bradi1g64570		Bradi1g47400
	Bradi1g64630		Bradi1g47450
	Bradi1g64640		Bradi1g47480
	Bradi1g64880		Bradi1g47500
	Bradi1g64890		Bradi1g47550
	Bradi1g64910		Bradi1g47580
	Bradi1g64920		Bradi1g47710
	Bradi1g65020		Bradi1g47720
	Bradi1g65030		Bradi1g47760
	Bradi1g65040		Bradi1g47920
	Bradi1g65400		Bradi1g47940
	Bradi1g65410		Bradi1g48010
	Bradi1g66020		Bradi1g48060
	Bradi1g66030		Bradi1g48170
	Bradi1g66120		Bradi1g48257
	Bradi1g66220		Bradi1g48300
	Bradi1g66370		Bradi1g48310
	Bradi1g66527		Bradi1g48400
	Bradi1g66540		Bradi1g48550
	Bradi1g66550		Bradi1g48590
	Bradi1g66900		Bradi1g48600
	Bradi1g66910		Bradi1g48640
	Bradi1g67650		Bradi1g48650
	Bradi1g67660		Bradi1g48816
	Bradi1g68340		Bradi1g48822
	Bradi1g68390		Bradi1g48900
	Bradi1g68420		Bradi1g48910
	Bradi1g68770		Bradi1g48960
	Bradi1g68780		Bradi1g49090
	Bradi1g68820		Bradi1g51910
	Bradi1g68830		Bradi1g51930
	Bradi1g68837		Bradi1g52020
	Bradi1g68850		Bradi1g52060
	Bradi1g68860		Bradi1g52140
	Bradi1g68887		Bradi1g52210
	Bradi1g68900		Bradi1g52260
	Bradi1g68910		Bradi1g52300
	Bradi1g68920		Bradi1g52610
	Bradi1g70100		Bradi1g52760
	Bradi1g70110		Bradi1g53000
	Bradi1g70310		Bradi1g53040
	Bradi1g70313		Bradi1g53070
	Bradi1g70390		Bradi1g53120
	Bradi1g70400		Bradi1g53180
	Bradi1g70500		Bradi1g53207
	Bradi1g70510		Bradi1g53260
	Bradi1g70520		Bradi1g53430
	Bradi1g70530		Bradi1g53610
	Bradi1g70540		Bradi1g53650
	Bradi1g71040		Bradi1g53660
	Bradi1g71050		Bradi1g53700
	Bradi1g71140		Bradi1g53710
	Bradi1g71150		Bradi1g53720
	Bradi1g71360		Bradi1g53760
	Bradi1g71370		Bradi1g53770
	Bradi1g71500		Bradi1g53830
	Bradi1g71510		Bradi1g53867
	Bradi1g71880		Bradi1g54180
	Bradi1g71890		Bradi1g54250
	Bradi1g71960		Bradi1g54270
	Bradi1g71970		Bradi1g54360
	Bradi1g72030		Bradi1g54370
	Bradi1g72040		Bradi1g54420
	Bradi1g72130		Bradi1g54430
	Bradi1g72140		Bradi1g54440
	Bradi1g72200		Bradi1g54537
	Bradi1g72210		Bradi1g54560
	Bradi1g72220		Bradi1g54620
	Bradi1g72230		Bradi1g54680
	Bradi1g72237		Bradi1g54690
	Bradi1g72450		Bradi1g54700
	Bradi1g72457		Bradi1g54880
	Bradi1g72530		Bradi1g54977
	Bradi1g72540		Bradi1g54990
	Bradi1g72590		Bradi1g55000
	Bradi1g72600		Bradi1g55090
	Bradi1g72610		Bradi1g55120
	Bradi1g72762		Bradi1g55170
	Bradi1g72770		Bradi1g55260
	Bradi1g72810		Bradi1g55280
	Bradi1g72820		Bradi1g55287
	Bradi1g73080		Bradi1g55370
	Bradi1g73090		Bradi1g55427
	Bradi1g73680		Bradi1g55440
	Bradi1g73690		Bradi1g55450
	Bradi1g73750		Bradi1g55470
	Bradi1g73757		Bradi1g55480
	Bradi1g74720		Bradi1g55510
	Bradi1g74760		Bradi1g55630
	Bradi1g74770		Bradi1g55650
	Bradi1g74780		Bradi1g55720
	Bradi1g74790		Bradi1g55980
	Bradi1g74916		Bradi1g56030
	Bradi1g74922		Bradi1g56100
	Bradi1g75030		Bradi1g56250
	Bradi1g75120		Bradi1g56270
	Bradi1g75320		Bradi1g56500
	Bradi1g75330		Bradi1g56510
	Bradi1g75730		Bradi1g56540
	Bradi1g75740		Bradi1g56560
	Bradi1g75887		Bradi1g56667
	Bradi1g76070		Bradi1g56807
	Bradi1g76080		Bradi1g56920
	Bradi1g76090		Bradi1g56950
	Bradi1g76110		Bradi1g56970
	Bradi1g76120		Bradi1g57040
	Bradi1g76147		Bradi1g57090
	Bradi1g76157		Bradi1g57457
	Bradi1g76170		Bradi1g57520
	Bradi1g76270		Bradi1g57560
	Bradi1g76314		Bradi1g57607
	Bradi1g76321		Bradi1g57670
	Bradi1g76570		Bradi1g57860
	Bradi1g76580		Bradi1g57900
	Bradi1g77140		Bradi1g57930
	Bradi1g77410		Bradi1g58020
	Bradi1g77420		Bradi1g58057
	Bradi1g77490		Bradi1g58190
	Bradi1g77497		Bradi1g58230
	Bradi1g77810		Bradi1g58310
	Bradi1g78270		Bradi1g58330
	Bradi1g78340		Bradi1g58390
	Bradi1g78380		Bradi1g58450
	Bradi1g78390		Bradi1g58470
	Bradi2g00450		Bradi1g58480
	Bradi2g00460		Bradi1g58540
	Bradi2g00470		Bradi1g59880
	Bradi2g00490		Bradi1g60000
	Bradi2g00500		Bradi1g60030
	Bradi2g00720		Bradi1g60160
	Bradi2g00730		Bradi1g60170
	Bradi2g00740		Bradi1g60200
	Bradi2g00760		Bradi1g60207
	Bradi2g00770		Bradi1g60237
	Bradi2g00780		Bradi1g60250
	Bradi2g00790		Bradi1g60300
	Bradi2g00870		Bradi1g60310
	Bradi2g01070		Bradi1g60320
	Bradi2g01077		Bradi1g60370
	Bradi2g01187		Bradi1g60390
	Bradi2g01192		Bradi1g60397
	Bradi2g01245		Bradi1g60490
	Bradi2g01250		Bradi1g60510
	Bradi2g01400		Bradi1g60530
	Bradi2g01410		Bradi1g60620
	Bradi2g01430		Bradi1g60630
	Bradi2g01440		Bradi1g60647
	Bradi2g01710		Bradi1g60710
	Bradi2g01720		Bradi1g60720
	Bradi2g01730		Bradi1g60730
	Bradi2g01740		Bradi1g60750
	Bradi2g01750		Bradi1g60810
	Bradi2g01757		Bradi1g60817
	Bradi2g01770		Bradi1g60840
	Bradi2g01910		Bradi1g60852
	Bradi2g01920		Bradi1g60950
	Bradi2g01927		Bradi1g62310
	Bradi2g01967		Bradi1g62360
	Bradi2g01980		Bradi1g62370
	Bradi2g02120		Bradi1g62390
	Bradi2g02130		Bradi1g62400
	Bradi2g02140		Bradi1g62420
	Bradi2g02260		Bradi1g62430
	Bradi2g02270		Bradi1g62440
	Bradi2g02280		Bradi1g62520
	Bradi2g02320		Bradi1g62580
	Bradi2g02330		Bradi1g62780
	Bradi2g02380		Bradi1g62970
	Bradi2g02390		Bradi1g63030
	Bradi2g02400		Bradi1g63080
	Bradi2g02410		Bradi1g63120
	Bradi2g02430		Bradi1g63127
	Bradi2g02435		Bradi1g63200
	Bradi2g02440		Bradi1g63210
	Bradi2g02450		Bradi1g63270
	Bradi2g02477		Bradi1g63350
	Bradi2g02490		Bradi1g63446
	Bradi2g02520		Bradi1g63460
	Bradi2g02530		Bradi1g63510
	Bradi2g02537		Bradi1g63520
	Bradi2g02630		Bradi1g63550
	Bradi2g02640		Bradi1g63570
	Bradi2g02647		Bradi1g63580
	Bradi2g02710		Bradi1g63600
	Bradi2g02720		Bradi1g63690
	Bradi2g02850		Bradi1g63720
	Bradi2g02860		Bradi1g63740
	Bradi2g03007		Bradi1g63790
	Bradi2g03020		Bradi1g63822
	Bradi2g03190		Bradi1g63840
	Bradi2g03200		Bradi1g63940
	Bradi2g03220		Bradi1g63950
	Bradi2g03230		Bradi1g63980
	Bradi2g03320		Bradi1g63990
	Bradi2g03330		Bradi1g64020
	Bradi2g03860		Bradi1g64040
	Bradi2g03870		Bradi1g64050
	Bradi2g03910		Bradi1g64060
	Bradi2g03920		Bradi1g64140
	Bradi2g04070		Bradi1g64340
	Bradi2g04180		Bradi1g64487
	Bradi2g04240		Bradi1g64540
	Bradi2g04247		Bradi1g64590
	Bradi2g04257		Bradi1g64610
	Bradi2g04747		Bradi1g64650
	Bradi2g04920		Bradi1g64660
	Bradi2g04930		Bradi1g64687
	Bradi2g04990		Bradi1g64730
	Bradi2g05050		Bradi1g64740
	Bradi2g05260		Bradi1g64780
	Bradi2g05270		Bradi1g64817
	Bradi2g05340		Bradi1g64860
	Bradi2g05350		Bradi1g64970
	Bradi2g05800		Bradi1g64980
	Bradi2g05808		Bradi1g65070
	Bradi2g06150		Bradi1g65080
	Bradi2g06570		Bradi1g65110
	Bradi2g06580		Bradi1g65130
	Bradi2g06590		Bradi1g65210
	Bradi2g06600		Bradi1g65320
	Bradi2g06870		Bradi1g65340
	Bradi2g06880		Bradi1g65440
	Bradi2g06950		Bradi1g65520
	Bradi2g07337		Bradi1g65530
	Bradi2g07347		Bradi1g65540
	Bradi2g07577		Bradi1g65580
	Bradi2g07590		Bradi1g65590
	Bradi2g07597		Bradi1g65610
	Bradi2g07952		Bradi1g65750
	Bradi2g07980		Bradi1g65760
	Bradi2g07987		Bradi1g65790
	Bradi2g08130		Bradi1g65800
	Bradi2g08140		Bradi1g65820
	Bradi2g08230		Bradi1g65900
	Bradi2g08240		Bradi1g65910
	Bradi2g08420		Bradi1g65930
	Bradi2g08430		Bradi1g65940
	Bradi2g08440		Bradi1g66110
	Bradi2g09040		Bradi1g66150
	Bradi2g09050		Bradi1g66200
	Bradi2g09100		Bradi1g66210
	Bradi2g09110		Bradi1g66227
	Bradi2g09187		Bradi1g66240
	Bradi2g09200		Bradi1g66260
	Bradi2g09230		Bradi1g66280
	Bradi2g09240		Bradi1g66330
	Bradi2g09310		Bradi1g66360
	Bradi2g09320		Bradi1g66380
	Bradi2g09340		Bradi1g66450
	Bradi2g09350		Bradi1g66470
	Bradi2g09510		Bradi1g66480
	Bradi2g09520		Bradi1g66590
	Bradi2g09650		Bradi1g66597
	Bradi2g09660		Bradi1g66620
	Bradi2g09680		Bradi1g66640
	Bradi2g09690		Bradi1g66650
	Bradi2g09840		Bradi1g66660
	Bradi2g09850		Bradi1g66677
	Bradi2g09880		Bradi1g66710
	Bradi2g09890		Bradi1g66720
	Bradi2g09900		Bradi1g66730
	Bradi2g09920		Bradi1g66770
	Bradi2g09930		Bradi1g66800
	Bradi2g10017		Bradi1g66860
	Bradi2g10027		Bradi1g66920
	Bradi2g10360		Bradi1g66930
	Bradi2g10370		Bradi1g67397
	Bradi2g10460		Bradi1g67420
	Bradi2g10470		Bradi1g67440
	Bradi2g10580		Bradi1g67460
	Bradi2g10590		Bradi1g67530
	Bradi2g10600		Bradi1g67580
	Bradi2g10680		Bradi1g67640
	Bradi2g10686		Bradi1g67870
	Bradi2g10930		Bradi1g67936
	Bradi2g10940		Bradi1g67942
	Bradi2g11020		Bradi1g67960
	Bradi2g11030		Bradi1g68010
	Bradi2g11040		Bradi1g68050
	Bradi2g11307		Bradi1g68080
	Bradi2g11760		Bradi1g68090
	Bradi2g11860		Bradi1g68170
	Bradi2g12047		Bradi1g68250
	Bradi2g12057		Bradi1g68260
	Bradi2g12170		Bradi1g68330
	Bradi2g12192		Bradi1g68350
	Bradi2g12204		Bradi1g68360
	Bradi2g12216		Bradi1g68400
	Bradi2g12228		Bradi1g68410
	Bradi2g12340		Bradi1g68430
	Bradi2g12460		Bradi1g68440
	Bradi2g12870		Bradi1g68450
	Bradi2g12880		Bradi1g68990
	Bradi2g12900		Bradi1g69070
	Bradi2g12910		Bradi1g69097
	Bradi2g12920		Bradi1g69207
	Bradi2g12930		Bradi1g69307
	Bradi2g13010		Bradi1g69330
	Bradi2g13020		Bradi1g70220
	Bradi2g13070		Bradi1g70300
	Bradi2g13110		Bradi1g70480
	Bradi2g13120		Bradi1g70590
	Bradi2g13280		Bradi1g70600
	Bradi2g13290		Bradi1g70610
	Bradi2g13437		Bradi1g70860
	Bradi2g13450		Bradi1g70900
	Bradi2g13520		Bradi1g72330
	Bradi2g13530		Bradi1g72370
	Bradi2g14300		Bradi1g72390
	Bradi2g14310		Bradi1g72430
	Bradi2g14700		Bradi1g72480
	Bradi2g14710		Bradi1g72660
	Bradi2g15240		Bradi1g72740
	Bradi2g15440		Bradi1g73170
	Bradi2g15450		Bradi1g73710
	Bradi2g15460		Bradi1g73900
	Bradi2g15540		Bradi1g73935
	Bradi2g15550		Bradi1g73950
	Bradi2g15760		Bradi1g74060
	Bradi2g15910		Bradi1g74130
	Bradi2g15920		Bradi1g74180
	Bradi2g16010		Bradi1g74257
	Bradi2g16180		Bradi1g74270
	Bradi2g16190		Bradi1g74350
	Bradi2g16200		Bradi1g74360
	Bradi2g16280		Bradi1g74410
	Bradi2g16290		Bradi1g74420
	Bradi2g16370		Bradi1g74430
	Bradi2g16447		Bradi1g74437
	Bradi2g16460		Bradi1g74460
	Bradi2g16467		Bradi1g74470
	Bradi2g16570		Bradi1g74480
	Bradi2g16950		Bradi1g74510
	Bradi2g16960		Bradi1g74520
	Bradi2g17100		Bradi1g74540
	Bradi2g17110		Bradi1g74597
	Bradi2g17150		Bradi1g74620
	Bradi2g17160		Bradi1g74630
	Bradi2g17420		Bradi1g74710
	Bradi2g17430		Bradi1g74750
	Bradi2g17440		Bradi1g74820
	Bradi2g17540		Bradi1g74890
	Bradi2g17550		Bradi1g74900
	Bradi2g17730		Bradi1g74910
	Bradi2g17740		Bradi1g75010
	Bradi2g17820		Bradi1g75020
	Bradi2g17830		Bradi1g75040
	Bradi2g18030		Bradi1g75050
	Bradi2g18040		Bradi1g75080
	Bradi2g18050		Bradi1g75100
	Bradi2g18060		Bradi1g75110
	Bradi2g18100		Bradi1g75140
	Bradi2g18490		Bradi1g75170
	Bradi2g18500		Bradi1g75210
	Bradi2g18590		Bradi1g75220
	Bradi2g18600		Bradi1g75340
	Bradi2g18830		Bradi1g75350
	Bradi2g18850		Bradi1g75450
	Bradi2g18920		Bradi1g75520
	Bradi2g18940		Bradi1g75530
	Bradi2g19110		Bradi1g75600
	Bradi2g19120		Bradi1g75610
	Bradi2g19160		Bradi1g75620
	Bradi2g19170		Bradi1g75640
	Bradi2g19290		Bradi1g75660
	Bradi2g19297		Bradi1g75750
	Bradi2g19830		Bradi1g75760
	Bradi2g19840		Bradi1g75790
	Bradi2g19850		Bradi1g75820
	Bradi2g19857		Bradi1g75830
	Bradi2g20170		Bradi1g75870
	Bradi2g20177		Bradi1g75877
	Bradi2g20220		Bradi1g75940
	Bradi2g20630		Bradi1g76020
	Bradi2g20640		Bradi1g76030
	Bradi2g20840		Bradi1g76060
	Bradi2g20850		Bradi1g76207
	Bradi2g20860		Bradi1g76227
	Bradi2g20870		Bradi1g76250
	Bradi2g20930		Bradi1g76260
	Bradi2g20940		Bradi1g76330
	Bradi2g21110		Bradi1g76350
	Bradi2g21160		Bradi1g76400
	Bradi2g21170		Bradi1g76500
	Bradi2g21470		Bradi1g76530
	Bradi2g21800		Bradi1g76540
	Bradi2g21810		Bradi1g76560
	Bradi2g22200		Bradi1g76630
	Bradi2g22222		Bradi1g76690
	Bradi2g22224		Bradi1g76750
	Bradi2g22226		Bradi1g76770
	Bradi2g22520		Bradi1g76780
	Bradi2g22530		Bradi1g76792
	Bradi2g22950		Bradi1g76840
	Bradi2g22960		Bradi1g76870
	Bradi2g22990		Bradi1g76927
	Bradi2g23010		Bradi1g76940
	Bradi2g23630		Bradi1g76950
	Bradi2g23640		Bradi1g76960
	Bradi2g23850		Bradi1g77010
	Bradi2g23860		Bradi1g77020
	Bradi2g24340		Bradi1g77040
	Bradi2g24350		Bradi1g77130
	Bradi2g24810		Bradi1g77150
	Bradi2g24820		Bradi1g77230
	Bradi2g25200		Bradi1g77260
	Bradi2g25210		Bradi1g77265
	Bradi2g25372		Bradi1g77300
	Bradi2g25374		Bradi1g77335
	Bradi2g25417		Bradi1g77390
	Bradi2g25430		Bradi1g77430
	Bradi2g25700		Bradi1g77440
	Bradi2g25710		Bradi1g77460
	Bradi2g26010		Bradi1g77470
	Bradi2g26020		Bradi1g77570
	Bradi2g26030		Bradi1g77580
	Bradi2g26040		Bradi1g77620
	Bradi2g26050		Bradi1g77740
	Bradi2g26760		Bradi1g77800
	Bradi2g26770		Bradi1g77820
	Bradi2g27430		Bradi1g77840
	Bradi2g27670		Bradi1g77850
	Bradi2g27680		Bradi1g77997
	Bradi2g27800		Bradi1g78020
	Bradi2g27970		Bradi1g78027
	Bradi2g27977		Bradi1g78050
	Bradi2g28470		Bradi1g78090
	Bradi2g28480		Bradi1g78100
	Bradi2g32957		Bradi1g78120
	Bradi2g32980		Bradi1g78130
	Bradi2g32990		Bradi1g78160
	Bradi2g33020		Bradi1g78190
	Bradi2g33030		Bradi1g78230
	Bradi2g33676		Bradi1g78250
	Bradi2g33682		Bradi1g78260
	Bradi2g34070		Bradi1g78280
	Bradi2g34130		Bradi1g78290
	Bradi2g34140		Bradi1g78310
	Bradi2g34620		Bradi1g78320
	Bradi2g34630		Bradi1g78330
	Bradi2g34800		Bradi1g78350
	Bradi2g35440		Bradi1g78400
	Bradi2g35450		Bradi1g78450
	Bradi2g35550		Bradi1g78487
	Bradi2g35560		Bradi1g78520
	Bradi2g35640		Bradi1g78530
	Bradi2g35650		Bradi1g78540
	Bradi2g35660		Bradi1g78550
	Bradi2g35830		Bradi1g78560
	Bradi2g35850		Bradi1g78590
	Bradi2g35860		Bradi1g78640
	Bradi2g35907		Bradi1g78650
	Bradi2g36030		Bradi2g00610
	Bradi2g36037		Bradi2g00660
	Bradi2g36067		Bradi2g00710
	Bradi2g36080		Bradi2g00800
	Bradi2g36090		Bradi2g00810
	Bradi2g36100		Bradi2g00817
	Bradi2g36520		Bradi2g00824
	Bradi2g36525		Bradi2g00831
	Bradi2g36550		Bradi2g00840
	Bradi2g36560		Bradi2g00860
	Bradi2g36610		Bradi2g00950
	Bradi2g36620		Bradi2g01120
	Bradi2g37020		Bradi2g01130
	Bradi2g37047		Bradi2g01280
	Bradi2g37060		Bradi2g03830
	Bradi2g37080		Bradi2g04040
	Bradi2g37090		Bradi2g04050
	Bradi2g37120		Bradi2g04080
	Bradi2g37166		Bradi2g04090
	Bradi2g37172		Bradi2g04130
	Bradi2g37210		Bradi2g04170
	Bradi2g37220		Bradi2g04197
	Bradi2g37280		Bradi2g04210
	Bradi2g37290		Bradi2g04290
	Bradi2g37540		Bradi2g04297
	Bradi2g37546		Bradi2g04330
	Bradi2g37660		Bradi2g04360
	Bradi2g37670		Bradi2g04410
	Bradi2g37690		Bradi2g04447
	Bradi2g37700		Bradi2g04470
	Bradi2g37890		Bradi2g04480
	Bradi2g37900		Bradi2g04510
	Bradi2g38047		Bradi2g04537
	Bradi2g38060		Bradi2g04570
	Bradi2g38070		Bradi2g04590
	Bradi2g38110		Bradi2g04597
	Bradi2g38120		Bradi2g04660
	Bradi2g38440		Bradi2g04670
	Bradi2g38450		Bradi2g04690
	Bradi2g38460		Bradi2g04700
	Bradi2g38600		Bradi2g04720
	Bradi2g38610		Bradi2g04737
	Bradi2g38620		Bradi2g04760
	Bradi2g38670		Bradi2g04767
	Bradi2g38680		Bradi2g04847
	Bradi2g38685		Bradi2g04900
	Bradi2g38690		Bradi2g04910
	Bradi2g38700		Bradi2g04970
	Bradi2g38750		Bradi2g04980
	Bradi2g38760		Bradi2g05010
	Bradi2g38790		Bradi2g05042
	Bradi2g38800		Bradi2g05080
	Bradi2g38810		Bradi2g05090
	Bradi2g38827		Bradi2g05140
	Bradi2g38834		Bradi2g05290
	Bradi2g38940		Bradi2g05310
	Bradi2g38947		Bradi2g05400
	Bradi2g38960		Bradi2g05430
	Bradi2g38980		Bradi2g05487
	Bradi2g38987		Bradi2g05510
	Bradi2g39084		Bradi2g05530
	Bradi2g39091		Bradi2g05540
	Bradi2g39120		Bradi2g05560
	Bradi2g39127		Bradi2g05620
	Bradi2g39137		Bradi2g05650
	Bradi2g39260		Bradi2g05660
	Bradi2g39270		Bradi2g05670
	Bradi2g39275		Bradi2g05680
	Bradi2g39280		Bradi2g05690
	Bradi2g39290		Bradi2g05700
	Bradi2g39430		Bradi2g05710
	Bradi2g39440		Bradi2g05720
	Bradi2g39910		Bradi2g05750
	Bradi2g39920		Bradi2g05770
	Bradi2g40632		Bradi2g05927
	Bradi2g40640		Bradi2g05960
	Bradi2g40650		Bradi2g05980
	Bradi2g40700		Bradi2g06060
	Bradi2g40707		Bradi2g06090
	Bradi2g40800		Bradi2g06110
	Bradi2g40807		Bradi2g06140
	Bradi2g41000		Bradi2g06180
	Bradi2g41010		Bradi2g06280
	Bradi2g41600		Bradi2g06300
	Bradi2g41610		Bradi2g06330
	Bradi2g42120		Bradi2g06370
	Bradi2g42130		Bradi2g06400
	Bradi2g42597		Bradi2g06420
	Bradi2g42607		Bradi2g06467
	Bradi2g42750		Bradi2g06490
	Bradi2g42760		Bradi2g06497
	Bradi2g42767		Bradi2g06520
	Bradi2g42790		Bradi2g06530
	Bradi2g42800		Bradi2g06550
	Bradi2g42810		Bradi2g06620
	Bradi2g42820		Bradi2g06650
	Bradi2g43077		Bradi2g06670
	Bradi2g43087		Bradi2g06700
	Bradi2g43410		Bradi2g06740
	Bradi2g43420		Bradi2g06750
	Bradi2g43430		Bradi2g06790
	Bradi2g43490		Bradi2g06830
	Bradi2g43500		Bradi2g06840
	Bradi2g43510		Bradi2g06850
	Bradi2g43520		Bradi2g06860
	Bradi2g43550		Bradi2g06890
	Bradi2g43557		Bradi2g06910
	Bradi2g43710		Bradi2g06940
	Bradi2g43720		Bradi2g06980
	Bradi2g44130		Bradi2g06990
	Bradi2g44140		Bradi2g07000
	Bradi2g44150		Bradi2g07040
	Bradi2g44160		Bradi2g07082
	Bradi2g44170		Bradi2g07110
	Bradi2g44180		Bradi2g07150
	Bradi2g44190		Bradi2g07160
	Bradi2g44320		Bradi2g07200
	Bradi2g44330		Bradi2g07237
	Bradi2g44450		Bradi2g07250
	Bradi2g44460		Bradi2g07290
	Bradi2g45030		Bradi2g07320
	Bradi2g45040		Bradi2g07370
	Bradi2g45220		Bradi2g07510
	Bradi2g45230		Bradi2g07546
	Bradi2g45240		Bradi2g07610
	Bradi2g45270		Bradi2g07677
	Bradi2g45350		Bradi2g07700
	Bradi2g45360		Bradi2g07770
	Bradi2g45630		Bradi2g07790
	Bradi2g45640		Bradi2g07810
	Bradi2g45650		Bradi2g07940
	Bradi2g45660		Bradi2g07946
	Bradi2g45780		Bradi2g07960
	Bradi2g45950		Bradi2g07970
	Bradi2g47010		Bradi2g08000
	Bradi2g47020		Bradi2g08020
	Bradi2g47030		Bradi2g11070
	Bradi2g47037		Bradi2g11080
	Bradi2g47253		Bradi2g11100
	Bradi2g47256		Bradi2g11140
	Bradi2g47330		Bradi2g11160
	Bradi2g47347		Bradi2g11180
	Bradi2g47360		Bradi2g11190
	Bradi2g47410		Bradi2g11210
	Bradi2g47420		Bradi2g11230
	Bradi2g47430		Bradi2g11295
	Bradi2g47490		Bradi2g11300
	Bradi2g47500		Bradi2g11320
	Bradi2g47510		Bradi2g11350
	Bradi2g47680		Bradi2g11370
	Bradi2g47690		Bradi2g11430
	Bradi2g48480		Bradi2g11470
	Bradi2g48487		Bradi2g11540
	Bradi2g48680		Bradi2g11550
	Bradi2g48870		Bradi2g11567
	Bradi2g48880		Bradi2g11577
	Bradi2g49100		Bradi2g11610
	Bradi2g49110		Bradi2g11652
	Bradi2g49167		Bradi2g11664
	Bradi2g49180		Bradi2g11676
	Bradi2g49370		Bradi2g11700
	Bradi2g49380		Bradi2g11730
	Bradi2g49387		Bradi2g11750
	Bradi2g49530		Bradi2g11807
	Bradi2g49540		Bradi2g11820
	Bradi2g49810		Bradi2g11850
	Bradi2g49817		Bradi2g11890
	Bradi2g50570		Bradi2g11940
	Bradi2g50580		Bradi2g11950
	Bradi2g50815		Bradi2g11960
	Bradi2g50820		Bradi2g11990
	Bradi2g51160		Bradi2g12010
	Bradi2g51170		Bradi2g12180
	Bradi2g51560		Bradi2g12280
	Bradi2g51570		Bradi2g12310
	Bradi2g51586		Bradi2g12330
	Bradi2g51592		Bradi2g12420
	Bradi2g51940		Bradi2g12440
	Bradi2g51947		Bradi2g12450
	Bradi2g52270		Bradi2g12490
	Bradi2g52280		Bradi2g12520
	Bradi2g52295		Bradi2g12530
	Bradi2g52300		Bradi2g12560
	Bradi2g52310		Bradi2g12570
	Bradi2g52380		Bradi2g12590
	Bradi2g52540		Bradi2g12650
	Bradi2g52546		Bradi2g12710
	Bradi2g52690		Bradi2g12950
	Bradi2g52700		Bradi2g12970
	Bradi2g52750		Bradi2g13000
	Bradi2g52955		Bradi2g13050
	Bradi2g52970		Bradi2g13060
	Bradi2g53290		Bradi2g13078
	Bradi2g53500		Bradi2g13082
	Bradi2g54320		Bradi2g13090
	Bradi2g54690		Bradi2g13100
	Bradi2g54900		Bradi2g13102
	Bradi2g55050		Bradi2g13137
	Bradi2g55060		Bradi2g13190
	Bradi2g55610		Bradi2g14270
	Bradi2g55620		Bradi2g14372
	Bradi2g55630		Bradi2g14380
	Bradi2g55640		Bradi2g14410
	Bradi2g55650		Bradi2g14420
	Bradi2g55840		Bradi2g14440
	Bradi2g55850		Bradi2g14450
	Bradi2g55920		Bradi2g14470
	Bradi2g56290		Bradi2g14480
	Bradi2g56300		Bradi2g14500
	Bradi2g56360		Bradi2g14510
	Bradi2g56370		Bradi2g14530
	Bradi2g56380		Bradi2g14540
	Bradi2g56387		Bradi2g14580
	Bradi2g56397		Bradi2g14590
	Bradi2g56760		Bradi2g14630
	Bradi2g56767		Bradi2g14650
	Bradi2g56780		Bradi2g14690
	Bradi2g56786		Bradi2g14730
	Bradi2g57460		Bradi2g14740
	Bradi2g57607		Bradi2g14810
	Bradi2g57620		Bradi2g14820
	Bradi2g58170		Bradi2g14850
	Bradi2g58180		Bradi2g14860
	Bradi2g58250		Bradi2g14870
	Bradi2g58260		Bradi2g14880
	Bradi2g58520		Bradi2g14890
	Bradi2g58530		Bradi2g14900
	Bradi2g58570		Bradi2g14910
	Bradi2g58580		Bradi2g14927
	Bradi2g58870		Bradi2g14940
	Bradi2g58880		Bradi2g14960
	Bradi2g58887		Bradi2g15230
	Bradi2g58900		Bradi2g15260
	Bradi2g58910		Bradi2g15270
	Bradi2g58994		Bradi2g15280
	Bradi2g59001		Bradi2g15317
	Bradi2g59010		Bradi2g15360
	Bradi2g59017		Bradi2g15380
	Bradi2g59400		Bradi2g15405
	Bradi2g59410		Bradi2g15410
	Bradi2g59590		Bradi2g15490
	Bradi2g59600		Bradi2g15500
	Bradi2g59660		Bradi2g15510
	Bradi2g59780		Bradi2g15520
	Bradi2g59790		Bradi2g15560
	Bradi2g59820		Bradi2g15577
	Bradi2g59830		Bradi2g15590
	Bradi2g59840		Bradi2g15610
	Bradi2g59850		Bradi2g15620
	Bradi2g59860		Bradi2g15650
	Bradi2g59890		Bradi2g15670
	Bradi2g59900		Bradi2g15740
	Bradi2g59910		Bradi2g15750
	Bradi2g60000		Bradi2g15767
	Bradi2g60010		Bradi2g15790
	Bradi2g60170		Bradi2g15810
	Bradi2g60180		Bradi2g15840
	Bradi2g60197		Bradi2g15877
	Bradi2g60210		Bradi2g15940
	Bradi2g60220		Bradi2g16000
	Bradi2g60250		Bradi2g16020
	Bradi2g60255		Bradi2g16040
	Bradi2g60260		Bradi2g16070
	Bradi2g60331		Bradi2g16110
	Bradi2g60340		Bradi2g16120
	Bradi2g60410		Bradi2g16160
	Bradi2g60420		Bradi2g16237
	Bradi2g60427		Bradi2g16310
	Bradi2g60434		Bradi2g16337
	Bradi2g60462		Bradi2g16357
	Bradi2g60470		Bradi2g16390
	Bradi2g60480		Bradi2g16420
	Bradi2g60536		Bradi2g16430
	Bradi2g60542		Bradi2g16440
	Bradi2g60580		Bradi2g16480
	Bradi2g60590		Bradi2g16490
	Bradi2g60597		Bradi2g16520
	Bradi2g60760		Bradi2g16550
	Bradi2g60765		Bradi2g16560
	Bradi2g60860		Bradi2g16610
	Bradi2g60870		Bradi2g16640
	Bradi2g60886		Bradi2g16647
	Bradi2g60892		Bradi2g16670
	Bradi2g60898		Bradi2g16680
	Bradi2g60904		Bradi2g16770
	Bradi2g60926		Bradi2g16780
	Bradi2g60932		Bradi2g16840
	Bradi2g61150		Bradi2g16850
	Bradi2g61160		Bradi2g16870
	Bradi2g61460		Bradi2g16900
	Bradi2g61467		Bradi2g16940
	Bradi2g61510		Bradi2g17030
	Bradi2g61520		Bradi2g17040
	Bradi2g61590		Bradi2g17050
	Bradi2g61600		Bradi2g17060
	Bradi2g61607		Bradi2g17067
	Bradi2g61620		Bradi2g17077
	Bradi2g61890		Bradi2g17192
	Bradi2g61900		Bradi2g17240
	Bradi2g61910		Bradi2g17260
	Bradi2g62093		Bradi2g17266
	Bradi2g62096		Bradi2g17280
	Bradi2g62190		Bradi2g17290
	Bradi2g62200		Bradi2g17300
	Bradi2g62420		Bradi2g17310
	Bradi2g62427		Bradi2g17320
	Bradi2g62560		Bradi2g17337
	Bradi2g62570		Bradi2g17350
	Bradi3g00450		Bradi2g17380
	Bradi3g00460		Bradi2g17400
	Bradi3g00520		Bradi2g17410
	Bradi3g00530		Bradi2g17507
	Bradi3g00570		Bradi2g17520
	Bradi3g00740		Bradi2g17530
	Bradi3g00750		Bradi2g17570
	Bradi3g00757		Bradi2g17580
	Bradi3g00816		Bradi2g17590
	Bradi3g00830		Bradi2g17600
	Bradi3g00840		Bradi2g17610
	Bradi3g00920		Bradi2g17620
	Bradi3g00925		Bradi2g17630
	Bradi3g01000		Bradi2g17670
	Bradi3g01010		Bradi2g17680
	Bradi3g01020		Bradi2g17710
	Bradi3g01030		Bradi2g17720
	Bradi3g01037		Bradi2g17777
	Bradi3g01157		Bradi2g17800
	Bradi3g01170		Bradi2g17860
	Bradi3g01180		Bradi2g17900
	Bradi3g01270		Bradi2g17982
	Bradi3g01277		Bradi2g17990
	Bradi3g01290		Bradi2g18010
	Bradi3g01390		Bradi2g18020
	Bradi3g01400		Bradi2g18090
	Bradi3g01406		Bradi2g18120
	Bradi3g01412		Bradi2g18150
	Bradi3g01420		Bradi2g18180
	Bradi3g01427		Bradi2g18200
	Bradi3g01780		Bradi2g18220
	Bradi3g01790		Bradi2g18240
	Bradi3g01901		Bradi2g18430
	Bradi3g01910		Bradi2g18510
	Bradi3g01990		Bradi2g18520
	Bradi3g02000		Bradi2g18530
	Bradi3g02010		Bradi2g18540
	Bradi3g02020		Bradi2g18570
	Bradi3g02037		Bradi2g18610
	Bradi3g02110		Bradi2g18640
	Bradi3g02120		Bradi2g18650
	Bradi3g02247		Bradi2g18660
	Bradi3g02257		Bradi2g18670
	Bradi3g02290		Bradi2g18690
	Bradi3g02300		Bradi2g18735
	Bradi3g02430		Bradi2g18790
	Bradi3g02440		Bradi2g18820
	Bradi3g02450		Bradi2g18840
	Bradi3g02460		Bradi2g18860
	Bradi3g02470		Bradi2g18877
	Bradi3g02480		Bradi2g18910
	Bradi3g03020		Bradi2g18930
	Bradi3g03030		Bradi2g18952
	Bradi3g03187		Bradi2g18970
	Bradi3g03192		Bradi2g18990
	Bradi3g03220		Bradi2g19010
	Bradi3g03230		Bradi2g19020
	Bradi3g03240		Bradi2g19070
	Bradi3g03490		Bradi2g19080
	Bradi3g03497		Bradi2g19090
	Bradi3g03670		Bradi2g19100
	Bradi3g03810		Bradi2g19147
	Bradi3g03874		Bradi2g19177
	Bradi3g03878		Bradi2g19190
	Bradi3g03882		Bradi2g19200
	Bradi3g04040		Bradi2g19210
	Bradi3g04200		Bradi2g19230
	Bradi3g04210		Bradi2g19270
	Bradi3g04217		Bradi2g19326
	Bradi3g04227		Bradi2g19332
	Bradi3g04240		Bradi2g19340
	Bradi3g04280		Bradi2g19350
	Bradi3g04290		Bradi2g19360
	Bradi3g04300		Bradi2g19367
	Bradi3g04590		Bradi2g19380
	Bradi3g04597		Bradi2g19400
	Bradi3g04610		Bradi2g19410
	Bradi3g04660		Bradi2g19420
	Bradi3g04670		Bradi2g19430
	Bradi3g04680		Bradi2g19440
	Bradi3g04810		Bradi2g19450
	Bradi3g04820		Bradi2g19460
	Bradi3g05246		Bradi2g19470
	Bradi3g05252		Bradi2g19480
	Bradi3g05470		Bradi2g19510
	Bradi3g05480		Bradi2g19540
	Bradi3g05767		Bradi2g19560
	Bradi3g05780		Bradi2g19590
	Bradi3g05860		Bradi2g19600
	Bradi3g05867		Bradi2g19610
	Bradi3g06320		Bradi2g19650
	Bradi3g06330		Bradi2g19670
	Bradi3g06340		Bradi2g19710
	Bradi3g06420		Bradi2g19720
	Bradi3g06430		Bradi2g19760
	Bradi3g06800		Bradi2g19810
	Bradi3g06820		Bradi2g19820
	Bradi3g06916		Bradi2g19867
	Bradi3g06922		Bradi2g19880
	Bradi3g06950		Bradi2g19900
	Bradi3g06957		Bradi2g19917
	Bradi3g07000		Bradi2g19930
	Bradi3g07010		Bradi2g19970
	Bradi3g07557		Bradi2g20010
	Bradi3g07570		Bradi2g20050
	Bradi3g07750		Bradi2g20060
	Bradi3g07920		Bradi2g20070
	Bradi3g07926		Bradi2g20120
	Bradi3g08075		Bradi2g20134
	Bradi3g08230		Bradi2g20141
	Bradi3g08450		Bradi2g20150
	Bradi3g08460		Bradi2g20210
	Bradi3g08470		Bradi2g20230
	Bradi3g08660		Bradi2g20270
	Bradi3g08740		Bradi2g20300
	Bradi3g09087		Bradi2g20310
	Bradi3g09120		Bradi2g20320
	Bradi3g09130		Bradi2g20340
	Bradi3g09140		Bradi2g20360
	Bradi3g09180		Bradi2g20380
	Bradi3g09190		Bradi2g20400
	Bradi3g09220		Bradi2g20415
	Bradi3g09230		Bradi2g20447
	Bradi3g09240		Bradi2g20570
	Bradi3g09630		Bradi2g20660
	Bradi3g09640		Bradi2g20680
	Bradi3g09940		Bradi2g20687
	Bradi3g09950		Bradi2g20710
	Bradi3g09960		Bradi2g20720
	Bradi3g09967		Bradi2g20740
	Bradi3g10030		Bradi2g20820
	Bradi3g10037		Bradi2g20830
	Bradi3g10050		Bradi2g20880
	Bradi3g10060		Bradi2g20920
	Bradi3g10416		Bradi2g20965
	Bradi3g10422		Bradi2g20970
	Bradi3g10437		Bradi2g20977
	Bradi3g10450		Bradi2g20990
	Bradi3g10460		Bradi2g20997
	Bradi3g10470		Bradi2g21040
	Bradi3g10560		Bradi2g21060
	Bradi3g10570		Bradi2g21100
	Bradi3g12480		Bradi2g21142
	Bradi3g12490		Bradi2g21150
	Bradi3g13060		Bradi2g21180
	Bradi3g13070		Bradi2g21197
	Bradi3g13160		Bradi2g21230
	Bradi3g13170		Bradi2g21240
	Bradi3g13800		Bradi2g21250
	Bradi3g13810		Bradi2g21260
	Bradi3g13930		Bradi2g21317
	Bradi3g13940		Bradi2g21330
	Bradi3g14010		Bradi2g21340
	Bradi3g14020		Bradi2g21360
	Bradi3g14030		Bradi2g21380
	Bradi3g14140		Bradi2g21390
	Bradi3g14150		Bradi2g21400
	Bradi3g14510		Bradi2g21420
	Bradi3g14520		Bradi2g21460
	Bradi3g14670		Bradi2g21720
	Bradi3g14680		Bradi2g21727
	Bradi3g14690		Bradi2g21737
	Bradi3g14730		Bradi2g21750
	Bradi3g14740		Bradi2g21760
	Bradi3g14750		Bradi2g21820
	Bradi3g14760		Bradi2g21830
	Bradi3g14765		Bradi2g21850
	Bradi3g14810		Bradi2g21860
	Bradi3g14820		Bradi2g21870
	Bradi3g15087		Bradi2g21880
	Bradi3g15097		Bradi2g21890
	Bradi3g15160		Bradi2g21910
	Bradi3g15170		Bradi2g21990
	Bradi3g15190		Bradi2g22000
	Bradi3g15200		Bradi2g22010
	Bradi3g15210		Bradi2g22020
	Bradi3g15220		Bradi2g22030
	Bradi3g15250		Bradi2g22040
	Bradi3g15260		Bradi2g22045
	Bradi3g15457		Bradi2g22050
	Bradi3g15690		Bradi2g22060
	Bradi3g15700		Bradi2g22140
	Bradi3g15710		Bradi2g22150
	Bradi3g15740		Bradi2g22170
	Bradi3g15750		Bradi2g22180
	Bradi3g15980		Bradi2g22187
	Bradi3g15990		Bradi2g22210
	Bradi3g16000		Bradi2g22220
	Bradi3g16060		Bradi2g22230
	Bradi3g16070		Bradi2g22270
	Bradi3g16080		Bradi2g22280
	Bradi3g16200		Bradi2g22290
	Bradi3g16210		Bradi2g22310
	Bradi3g16220		Bradi2g22320
	Bradi3g16460		Bradi2g22350
	Bradi3g16470		Bradi2g22380
	Bradi3g16645		Bradi2g22400
	Bradi3g16650		Bradi2g22410
	Bradi3g16700		Bradi2g22420
	Bradi3g16710		Bradi2g22430
	Bradi3g16730		Bradi2g22440
	Bradi3g16740		Bradi2g22450
	Bradi3g16750		Bradi2g22470
	Bradi3g16860		Bradi2g22480
	Bradi3g16870		Bradi2g22490
	Bradi3g17010		Bradi2g22500
	Bradi3g17020		Bradi2g22510
	Bradi3g17260		Bradi2g22550
	Bradi3g17270		Bradi2g22560
	Bradi3g17310		Bradi2g22590
	Bradi3g17316		Bradi2g22600
	Bradi3g17460		Bradi2g22610
	Bradi3g17470		Bradi2g22620
	Bradi3g17790		Bradi2g22630
	Bradi3g17800		Bradi2g22640
	Bradi3g17810		Bradi2g22650
	Bradi3g17820		Bradi2g22690
	Bradi3g17842		Bradi2g22740
	Bradi3g17850		Bradi2g22750
	Bradi3g18020		Bradi2g22760
	Bradi3g18027		Bradi2g22770
	Bradi3g18160		Bradi2g22780
	Bradi3g18170		Bradi2g22897
	Bradi3g18180		Bradi2g23017
	Bradi3g18350		Bradi2g23027
	Bradi3g18357		Bradi2g23050
	Bradi3g18370		Bradi2g23060
	Bradi3g18390		Bradi2g23070
	Bradi3g18400		Bradi2g23080
	Bradi3g18600		Bradi2g23110
	Bradi3g18650		Bradi2g23120
	Bradi3g18657		Bradi2g23150
	Bradi3g18877		Bradi2g23160
	Bradi3g18890		Bradi2g23207
	Bradi3g20160		Bradi2g23240
	Bradi3g20170		Bradi2g23250
	Bradi3g20180		Bradi2g23260
	Bradi3g20840		Bradi2g23270
	Bradi3g20910		Bradi2g23277
	Bradi3g20920		Bradi2g23310
	Bradi3g20970		Bradi2g23350
	Bradi3g21000		Bradi2g23357
	Bradi3g21010		Bradi2g23380
	Bradi3g21060		Bradi2g23390
	Bradi3g21240		Bradi2g23450
	Bradi3g21250		Bradi2g23460
	Bradi3g21380		Bradi2g23507
	Bradi3g21390		Bradi2g23530
	Bradi3g21550		Bradi2g23540
	Bradi3g21560		Bradi2g23550
	Bradi3g21567		Bradi2g23560
	Bradi3g22070		Bradi2g23580
	Bradi3g22080		Bradi2g23597
	Bradi3g22480		Bradi2g23610
	Bradi3g22487		Bradi2g23650
	Bradi3g22590		Bradi2g23690
	Bradi3g22595		Bradi2g23700
	Bradi3g22786		Bradi2g23730
	Bradi3g22802		Bradi2g23740
	Bradi3g22840		Bradi2g23750
	Bradi3g22850		Bradi2g23770
	Bradi3g23180		Bradi2g23780
	Bradi3g23190		Bradi2g23810
	Bradi3g26384		Bradi2g23820
	Bradi3g26391		Bradi2g23830
	Bradi3g26780		Bradi2g23837
	Bradi3g26787		Bradi2g23870
	Bradi3g26840		Bradi2g23890
	Bradi3g26850		Bradi2g23900
	Bradi3g27067		Bradi2g23930
	Bradi3g27074		Bradi2g23940
	Bradi3g27081		Bradi2g23950
	Bradi3g27360		Bradi2g23967
	Bradi3g27460		Bradi2g23980
	Bradi3g27470		Bradi2g23990
	Bradi3g27610		Bradi2g24010
	Bradi3g27620		Bradi2g24040
	Bradi3g27780		Bradi2g24050
	Bradi3g27827		Bradi2g24070
	Bradi3g27840		Bradi2g24090
	Bradi3g27845		Bradi2g24110
	Bradi3g27847		Bradi2g24120
	Bradi3g28012		Bradi2g24130
	Bradi3g28020		Bradi2g24150
	Bradi3g28027		Bradi2g24160
	Bradi3g28180		Bradi2g24170
	Bradi3g28190		Bradi2g24180
	Bradi3g28367		Bradi2g24220
	Bradi3g28380		Bradi2g24270
	Bradi3g28410		Bradi2g24300
	Bradi3g28417		Bradi2g24310
	Bradi3g28460		Bradi2g24327
	Bradi3g28870		Bradi2g24360
	Bradi3g28875		Bradi2g24380
	Bradi3g28877		Bradi2g24390
	Bradi3g29030		Bradi2g24400
	Bradi3g29040		Bradi2g24430
	Bradi3g29050		Bradi2g24460
	Bradi3g29350		Bradi2g24670
	Bradi3g29360		Bradi2g24680
	Bradi3g29540		Bradi2g24690
	Bradi3g29550		Bradi2g24700
	Bradi3g29560		Bradi2g24720
	Bradi3g29570		Bradi2g24730
	Bradi3g29640		Bradi2g24737
	Bradi3g29650		Bradi2g24750
	Bradi3g29660		Bradi2g24850
	Bradi3g29670		Bradi2g24860
	Bradi3g29680		Bradi2g24910
	Bradi3g29690		Bradi2g24930
	Bradi3g29710		Bradi2g24940
	Bradi3g29720		Bradi2g24957
	Bradi3g29750		Bradi2g24980
	Bradi3g29760		Bradi2g24987
	Bradi3g29797		Bradi2g25017
	Bradi3g29810		Bradi2g25030
	Bradi3g30090		Bradi2g25040
	Bradi3g30100		Bradi2g25050
	Bradi3g30170		Bradi2g25060
	Bradi3g30180		Bradi2g25097
	Bradi3g30300		Bradi2g25120
	Bradi3g30310		Bradi2g25150
	Bradi3g30510		Bradi2g25190
	Bradi3g30520		Bradi2g25227
	Bradi3g30630		Bradi2g25270
	Bradi3g30640		Bradi2g25280
	Bradi3g30690		Bradi2g25310
	Bradi3g30700		Bradi2g25320
	Bradi3g31450		Bradi2g26147
	Bradi3g31650		Bradi2g26330
	Bradi3g31727		Bradi2g26360
	Bradi3g31737		Bradi2g26370
	Bradi3g31750		Bradi2g26375
	Bradi3g31777		Bradi2g26380
	Bradi3g31787		Bradi2g26403
	Bradi3g31800		Bradi2g26406
	Bradi3g31810		Bradi2g26410
	Bradi3g31834		Bradi2g26420
	Bradi3g31841		Bradi2g26430
	Bradi3g31850		Bradi2g26510
	Bradi3g31860		Bradi2g26750
	Bradi3g31870		Bradi2g26780
	Bradi3g31880		Bradi2g26807
	Bradi3g32370		Bradi2g27020
	Bradi3g32787		Bradi2g27075
	Bradi3g32800		Bradi2g27090
	Bradi3g32950		Bradi2g27140
	Bradi3g33040		Bradi2g27170
	Bradi3g33120		Bradi2g27180
	Bradi3g33130		Bradi2g27190
	Bradi3g33140		Bradi2g27250
	Bradi3g33150		Bradi2g27260
	Bradi3g33160		Bradi2g27290
	Bradi3g33310		Bradi2g27340
	Bradi3g34077		Bradi2g27350
	Bradi3g34090		Bradi2g27400
	Bradi3g34120		Bradi2g27420
	Bradi3g34127		Bradi2g27700
	Bradi3g34457		Bradi2g27770
	Bradi3g34470		Bradi2g27790
	Bradi3g34590		Bradi2g27817
	Bradi3g34610		Bradi2g27870
	Bradi3g34615		Bradi2g27880
	Bradi3g34707		Bradi2g27890
	Bradi3g34720		Bradi2g27920
	Bradi3g34727		Bradi2g27930
	Bradi3g34757		Bradi2g27940
	Bradi3g35150		Bradi2g27947
	Bradi3g35160		Bradi2g28030
	Bradi3g35390		Bradi2g28060
	Bradi3g35400		Bradi2g28157
	Bradi3g35570		Bradi2g28380
	Bradi3g35580		Bradi2g31160
	Bradi3g35670		Bradi2g31570
	Bradi3g35680		Bradi2g31620
	Bradi3g35726		Bradi2g31626
	Bradi3g35732		Bradi2g31800
	Bradi3g35746		Bradi2g31820
	Bradi3g35752		Bradi2g31840
	Bradi3g35760		Bradi2g31887
	Bradi3g35890		Bradi2g31950
	Bradi3g35910		Bradi2g31990
	Bradi3g35920		Bradi2g32260
	Bradi3g35980		Bradi2g32270
	Bradi3g35990		Bradi2g32510
	Bradi3g36330		Bradi2g32520
	Bradi3g36340		Bradi2g32540
	Bradi3g36347		Bradi2g32560
	Bradi3g37210		Bradi2g32577
	Bradi3g37216		Bradi2g32587
	Bradi3g37410		Bradi2g32600
	Bradi3g37420		Bradi2g32620
	Bradi3g37670		Bradi2g32640
	Bradi3g37680		Bradi2g32670
	Bradi3g37980		Bradi2g32900
	Bradi3g37990		Bradi2g32910
	Bradi3g38040		Bradi2g32940
	Bradi3g38070		Bradi2g32950
	Bradi3g38090		Bradi2g33000
	Bradi3g38290		Bradi2g33037
	Bradi3g38470		Bradi2g33050
	Bradi3g38480		Bradi2g33060
	Bradi3g38487		Bradi2g33100
	Bradi3g38850		Bradi2g33110
	Bradi3g38860		Bradi2g33180
	Bradi3g38937		Bradi2g33200
	Bradi3g39380		Bradi2g33210
	Bradi3g39390		Bradi2g33270
	Bradi3g39400		Bradi2g33290
	Bradi3g39410		Bradi2g33307
	Bradi3g39420		Bradi2g33317
	Bradi3g39620		Bradi2g33370
	Bradi3g39630		Bradi2g33380
	Bradi3g39670		Bradi2g33390
	Bradi3g39680		Bradi2g33417
	Bradi3g39690		Bradi2g33450
	Bradi3g39700		Bradi2g33480
	Bradi3g39710		Bradi2g33487
	Bradi3g39997		Bradi2g33510
	Bradi3g40007		Bradi2g33530
	Bradi3g40250		Bradi2g33540
	Bradi3g40257		Bradi2g33550
	Bradi3g40740		Bradi2g33570
	Bradi3g40745		Bradi2g33580
	Bradi3g40750		Bradi2g33600
	Bradi3g40760		Bradi2g33657
	Bradi3g40767		Bradi2g33670
	Bradi3g40777		Bradi2g33900
	Bradi3g40830		Bradi2g33920
	Bradi3g41010		Bradi2g33930
	Bradi3g41543		Bradi2g33940
	Bradi3g41546		Bradi2g33950
	Bradi3g41550		Bradi2g33960
	Bradi3g41560		Bradi2g33980
	Bradi3g41570		Bradi2g34010
	Bradi3g41690		Bradi2g34030
	Bradi3g41700		Bradi2g34040
	Bradi3g41710		Bradi2g34052
	Bradi3g41930		Bradi2g34060
	Bradi3g41940		Bradi2g34110
	Bradi3g41950		Bradi2g34120
	Bradi3g42110		Bradi2g34180
	Bradi3g42220		Bradi2g34240
	Bradi3g42230		Bradi2g34250
	Bradi3g42450		Bradi2g34257
	Bradi3g42460		Bradi2g34270
	Bradi3g42470		Bradi2g34280
	Bradi3g42480		Bradi2g34290
	Bradi3g42490		Bradi2g34300
	Bradi3g42500		Bradi2g34330
	Bradi3g42520		Bradi2g34360
	Bradi3g42530		Bradi2g34380
	Bradi3g42540		Bradi2g34390
	Bradi3g42550		Bradi2g34400
	Bradi3g42560		Bradi2g34420
	Bradi3g42570		Bradi2g34430
	Bradi3g43430		Bradi2g34460
	Bradi3g43440		Bradi2g34470
	Bradi3g43650		Bradi2g34507
	Bradi3g43660		Bradi2g34527
	Bradi3g44080		Bradi2g34540
	Bradi3g44090		Bradi2g34547
	Bradi3g44270		Bradi2g34600
	Bradi3g44280		Bradi2g34687
	Bradi3g45080		Bradi2g34717
	Bradi3g45090		Bradi2g34750
	Bradi3g45100		Bradi2g34770
	Bradi3g45360		Bradi2g34790
	Bradi3g45370		Bradi2g34810
	Bradi3g45627		Bradi2g34837
	Bradi3g45640		Bradi2g34850
	Bradi3g45650		Bradi2g34890
	Bradi3g46040		Bradi2g34970
	Bradi3g46330		Bradi2g34980
	Bradi3g46340		Bradi2g35020
	Bradi3g46460		Bradi2g35030
	Bradi3g46510		Bradi2g35057
	Bradi3g46520		Bradi2g35130
	Bradi3g46530		Bradi2g35167
	Bradi3g46557		Bradi2g35740
	Bradi3g46690		Bradi2g35820
	Bradi3g46840		Bradi2g35890
	Bradi3g46855		Bradi2g35900
	Bradi3g46870		Bradi2g35930
	Bradi3g47110		Bradi2g36120
	Bradi3g47120		Bradi2g36720
	Bradi3g47180		Bradi2g36730
	Bradi3g47190		Bradi2g36740
	Bradi3g47220		Bradi2g36780
	Bradi3g47230		Bradi2g36790
	Bradi3g47710		Bradi2g36862
	Bradi3g47720		Bradi2g36897
	Bradi3g48190		Bradi2g36980
	Bradi3g48197		Bradi2g37000
	Bradi3g48770		Bradi2g37010
	Bradi3g48780		Bradi2g37067
	Bradi3g48900		Bradi2g37100
	Bradi3g48910		Bradi2g37110
	Bradi3g48970		Bradi2g37130
	Bradi3g48980		Bradi2g37150
	Bradi3g49010		Bradi2g37160
	Bradi3g49020		Bradi2g37320
	Bradi3g49170		Bradi2g37327
	Bradi3g49190		Bradi2g37340
	Bradi3g49260		Bradi2g37377
	Bradi3g49270		Bradi2g37430
	Bradi3g49280		Bradi2g37470
	Bradi3g49540		Bradi2g37487
	Bradi3g49550		Bradi2g37560
	Bradi3g49620		Bradi2g37570
	Bradi3g49630		Bradi2g37630
	Bradi3g49710		Bradi2g37710
	Bradi3g50267		Bradi2g37770
	Bradi3g50750		Bradi2g37810
	Bradi3g51217		Bradi2g37850
	Bradi3g51480		Bradi2g37880
	Bradi3g51530		Bradi2g37960
	Bradi3g51535		Bradi2g37970
	Bradi3g51866		Bradi2g38030
	Bradi3g51872		Bradi2g38090
	Bradi3g52020		Bradi2g38130
	Bradi3g52697		Bradi2g38170
	Bradi3g52710		Bradi2g38220
	Bradi3g52856		Bradi2g38390
	Bradi3g52862		Bradi2g38560
	Bradi3g53630		Bradi2g38590
	Bradi3g53637		Bradi2g38640
	Bradi3g54500		Bradi2g38660
	Bradi3g54507		Bradi2g38710
	Bradi3g54950		Bradi2g38780
	Bradi3g54960		Bradi2g38970
	Bradi3g54970		Bradi2g39160
	Bradi3g55000		Bradi2g39170
	Bradi3g55007		Bradi2g39310
	Bradi3g55020		Bradi2g39360
	Bradi3g55470		Bradi2g39370
	Bradi3g55480		Bradi2g39460
	Bradi3g55740		Bradi2g39480
	Bradi3g55750		Bradi2g39600
	Bradi3g55790		Bradi2g39710
	Bradi3g55800		Bradi2g39720
	Bradi3g55930		Bradi2g39950
	Bradi3g55940		Bradi2g40052
	Bradi3g56150		Bradi2g40100
	Bradi3g56160		Bradi2g40120
	Bradi3g56170		Bradi2g40130
	Bradi3g56217		Bradi2g41690
	Bradi3g56567		Bradi2g41720
	Bradi3g56580		Bradi2g41770
	Bradi3g56587		Bradi2g41780
	Bradi3g56600		Bradi2g41870
	Bradi3g56610		Bradi2g41940
	Bradi3g56820		Bradi2g41950
	Bradi3g57130		Bradi2g41977
	Bradi3g57140		Bradi2g42050
	Bradi3g58040		Bradi2g42090
	Bradi3g58320		Bradi2g42137
	Bradi3g58327		Bradi2g42190
	Bradi3g58640		Bradi2g42200
[truncated: 2,891 more rows]
