# Supplementary material for: Systematic Analysis and Identification of Stress-Responsive Genes of the NAC Gene Family in Brachypodium distachyon
Source: PLoS One. 2015 Mar 27;10(3):e0122027. doi: 10.1371/journal.pone.0122027 (PMC4376915; doi:10.1371/journal.pone.0122027)
Supplement: S5 Table — (XLS) [file pone.0122027.s015.xls]

## Sheet: Sheet1
S5 Table. Structure of NAC TFs in Brachypodium distachyon
Name	Locus ID a)	Exon no.	NAC Domains b)	Other Domains b)	Transmembrane sequences c)
BdNAC001	Bradi1g01640	7	13-149	-	-
BdNAC002	Bradi1g01650	2	33-166	-	-
BdNAC003	Bradi1g04150	2	18-144	-	-
BdNAC004	Bradi1g06970	3	34-166	-	-
BdNAC005	Bradi1g14467	3	5-131	-	-
BdNAC006	Bradi1g17440	2	28-158	-	-
BdNAC007	Bradi1g17480	3	8-137	-	-
BdNAC008	Bradi1g24390	3	30-159	-	-
BdNAC009	Bradi1g29857	1	4-147	-	-
BdNAC010	Bradi1g32660	3	11-144	-	-
BdNAC011	Bradi1g36200	1	13-150	-	-
BdNAC012	Bradi1g37900	2	54-125	-	-
BdNAC013	Bradi1g38730	3	10-141	-	-
BdNAC014	Bradi1g43840	7	58-198	-	-
BdNAC015	Bradi1g48580	2	13-140	-	-
BdNAC016	Bradi1g50057	3	11-145	-	-
BdNAC017	Bradi1g52187	5	10-140	-	-
BdNAC018	Bradi1g52480	5	14-150	-	539-561
BdNAC019	Bradi1g53770	1	16-142	-	-
BdNAC020	Bradi1g58057	3	50-178	-	-
BdNAC021	Bradi1g58520	1	9-149	-	-
BdNAC022	Bradi1g63600	3	9-137	-	-
BdNAC023	Bradi1g63630	3	21-148	-	-
BdNAC024	Bradi1g69617	15	69-199	-	-
BdNAC025	Bradi1g76207	3	13-142	-	-
BdNAC026	Bradi1g76730*	3	8-137	-	-
BdNAC027	Bradi1g77217	6	6-134	-	-
BdNAC028	Bradi2g03467	2	16-151	-	-
BdNAC029	Bradi2g05700	6	44-187	-	-
BdNAC030	Bradi2g09530	5	9-137	-	461-483
BdNAC031	Bradi2g20590	1	12-146	-	-
BdNAC032	Bradi2g23967	3	4-138	-	-
BdNAC033	Bradi2g24790	5	6-134	-	-
BdNAC034	Bradi2g24987	3	20-145	-	-
BdNAC035	Bradi2g25150	3	45-172	-	-
BdNAC036	Bradi2g28020	2	7-141	-	-
BdNAC037	Bradi2g33307	4	16-163	-	-
BdNAC038	Bradi2g46020	1	17-158	-	-
BdNAC039	Bradi2g46197	3	73-214	-	-
BdNAC040	Bradi2g46430	1	10-146; 305-439	-	-
BdNAC041	Bradi2g46980	1	13-141	-	-
BdNAC042	Bradi2g53260	3	25-154	-	-
BdNAC043	Bradi2g55780	3	7-142	-	-
BdNAC044	Bradi2g57100	3	9-134	-	-
BdNAC045	Bradi2g57297	3	31-158	-	-
BdNAC046	Bradi2g60620	1	35-164	-	-
BdNAC047	Bradi3g09520	3	10-143	-	-
BdNAC048	Bradi3g10540	4	93-215	-	-
BdNAC049	Bradi3g12470	5	29-157	-	630-652
BdNAC050	Bradi3g13117	3	16-178	-	-
BdNAC051	Bradi3g13630	3	50-182	-	-
BdNAC052	Bradi3g13727	3	11-140	-	-
BdNAC053	Bradi3g16480	7	9-143	-	777-799
BdNAC054	Bradi3g17287	3	5-131	-	-
BdNAC055	Bradi3g33320	1	41-176	-	-
BdNAC056	Bradi3g33680	1	11-154	-	-
BdNAC057	Bradi3g33957	3	3-132	-	-
BdNAC058	Bradi3g36670	2	1-84	-	-
BdNAC059	Bradi3g37067	3	16-144	-	-
BdNAC060	Bradi3g41470	3	24-163	-	-
BdNAC061	Bradi3g46900	4	16-143	-	-
BdNAC062	Bradi3g47627	6	56-200	-	-
BdNAC063	Bradi3g50067	3	7-136	-	-
BdNAC064	Bradi3g54817	3	10-151	-	-
BdNAC065	Bradi3g56080	5	14-151	-	624-646
BdNAC066	Bradi3g59380	3	16-144	-	-
BdNAC067	Bradi4g02060	3	13-142	-	-
BdNAC068	Bradi4g03620	5	236-369	BED zinc finger, 466-516	-
BdNAC069	Bradi4g07527	2	16-149	-	-
BdNAC070	Bradi4g13560	2	13-79	-	-
BdNAC071	Bradi4g13570	2	13-75	-	-
BdNAC072	Bradi4g22680	3	9-131	-	-
BdNAC073	Bradi4g23640	2	21-154	-	-
BdNAC074	Bradi4g24060	1	13-152	-	-
BdNAC075	Bradi4g24100	1	14-160	-	-
BdNAC076	Bradi4g26470	2	162-274	Plant invertase/pectin methylesterase inhibitor, 23-163	7-29
BdNAC077	Bradi4g26600	3	58-190	-	-
BdNAC078	Bradi4g30177	3	14-142	-	-
BdNAC079	Bradi4g34022	4	8-135	-	652-674
BdNAC080	Bradi4g34157	3	27-158	-	-
BdNAC081	Bradi4g34800	2	17-155	-	-
BdNAC082	Bradi4g37327	3	6-134	-	-
BdNAC083	Bradi4g40880	1	12-150	-	-
BdNAC084	Bradi4g41200	1	43-181	-	-
BdNAC085	Bradi4g42180	3	22-161	-	-
BdNAC086	Bradi4g43010	1	8-141	-	-
BdNAC087	Bradi4g43020	1	9-142	-	-
BdNAC088	Bradi4g43330	1	9-142	-	-
BdNAC089	Bradi4g44000	2	15-146	-	-
BdNAC090	Bradi5g10640	3	7-125	-	-
BdNAC091	Bradi5g11247	3	10-139	-	-
BdNAC092	Bradi5g12407	3	3-130	-	-
BdNAC093	Bradi5g13300	1	6-144	-	-
BdNAC094	Bradi5g13450	6	56-201	-	-
BdNAC095	Bradi5g14740	2	169-309	-	-
BdNAC096	Bradi5g14950	3	420-550	-	-
BdNAC097	Bradi5g15230	1	59-189; 233-360	-	-
BdNAC098	Bradi5g15587	3	10-138	-	-
BdNAC099	Bradi5g16917	5	7-136	-	-
BdNAC100	Bradi5g21010	5	5-133	-	-
BdNAC101	Bradi5g27467	2	15-164	-	-
a) Locus ID was adopted from Phytozome database.
b) NAC and other conserved protein domains were identified by Pfam database (http://pfam.janelia.org/).
c) Transmembrane motifs were identified with TMHMM Server v.2.0 (http://www.cbs.dtu.dk/services/TMHMM/).
