# Supplementary material for: Systematic Analysis and Identification of Stress-Responsive Genes of the NAC Gene Family in Brachypodium distachyon
Source: PLoS One. 2015 Mar 27;10(3):e0122027. doi: 10.1371/journal.pone.0122027 (PMC4376915; doi:10.1371/journal.pone.0122027)
Supplement: S6 Table — (XLS) [file pone.0122027.s016.xls]

## Sheet: Sheet1
S6 Table. Numbers of known stress-related elements in the promoter regions of BdNAC genes.
Element	MBS	DRE	LTR	HSE	TC-rich repeat	ABRE	ERE	CGTCA motif	TCA-element	Total
Function	Drought stress	dehydration, low-temp, salt stresses	low-temperature stress	Heat stress	Defense and stress	ABA response	ethylene response	MeJA response	SA response
BdNAC001	3			1		1		1	1	7
BdNAC002	4		2			1			2	9
BdNAC003		1		1		1		1		4
BdNAC004						1			1	2
BdNAC005					2	1			1	4
BdNAC006			1			1		2		4
BdNAC007	1					3		2		6
BdNAC008	1			2	1	3				7
BdNAC009								1	1	2
BdNAC010	2					4		1	1	8
BdNAC011	1				1					2
BdNAC012	1					1		1		3
BdNAC013	1		1							2
BdNAC014				1	1	7		2		11
BdNAC015			1					1		2
BdNAC016	1					1				2
BdNAC017						1	1	1	1	4
BdNAC018			1						1	2
BdNAC019	1					2		5	1	9
BdNAC020			1	1	1	3	1			7
BdNAC021	2		1		1				1	5
BdNAC022			1			4		3		8
BdNAC023	1				1	3		1	4	10
BdNAC024								2		2
BdNAC025								2	1	3
BdNAC026	2				2	1			1	6
BdNAC027	5							3	2	10
BdNAC028					1		1	3		5
BdNAC029	3			1	1					5
BdNAC030	2					3			1	6
BdNAC031			2		1	1		2	1	7
BdNAC032			2			2		2		6
BdNAC033	1				2			2	1	6
BdNAC034			1			10		1		12
BdNAC035	1			1				2		4
BdNAC036	1									1
BdNAC037				1			1			2
BdNAC038	2								1	3
BdNAC039	1					6			1	8
BdNAC040	1							3	1	5
BdNAC041			1					1	3	5
BdNAC042			1			4		1		6
BdNAC043				1		1		1		3
BdNAC044	1		2			5		1	1	10
BdNAC045	1					1		1		3
BdNAC046	2							1	1	4
BdNAC047					1					1
BdNAC048	1		3	1	1			3		9
BdNAC049			1		1	1				3
BdNAC050	4					1			1	6
BdNAC051	2		1			1			1	5
BdNAC052						3		1	1	5
BdNAC053				1		1		2		4
BdNAC054		1		2	1					4
BdNAC055	1			4	3	1	1	2		12
BdNAC056	2	1				1		2		6
BdNAC057	1								1	2
BdNAC058				1				2		3
BdNAC059	2			1	1	1			1	6
BdNAC060	1					3		1		5
BdNAC061	2				1	3		3	1	10
BdNAC062	1		1						1	3
BdNAC063	1				1				1	3
BdNAC064						1			1	2
BdNAC065					1			2		3
BdNAC066	1				2			1		4
BdNAC067	1					1		4		6
BdNAC068	1		1	3	1	1		1	2	10
BdNAC069	4		1			3	2	1		11
BdNAC070	1		1		4					6
BdNAC071			1		2	1			1	5
BdNAC072			1	1	1					3
BdNAC073	2			1	1	5		3		12
BdNAC074	1		1	1	1	2		2	1	9
BdNAC075			1		1				1	3
BdNAC076	1				2			1	1	5
BdNAC077	2				1	1		3	2	9
BdNAC078	1		1	1	1			1	1	6
BdNAC079	1		1			1		1	1	5
BdNAC080	2					1		2		5
BdNAC081	2			1	1	4		1	2	11
BdNAC082			1	1				1	3	6
BdNAC083	3		1	2	1			3		10
BdNAC084	1							1	1	3
BdNAC085						6		1		7
BdNAC086	1			1		7		1		10
BdNAC087						1		1		2
BdNAC088	1		2	1	1	1		1		7
BdNAC089	1			2		3			1	7
BdNAC090					1				1	2
BdNAC091	1							1		2
BdNAC092	2			1	1	1	1	1		7
BdNAC093				1				2	1	4
BdNAC094	2			1	1	1				5
BdNAC095	4					1		2		7
BdNAC096				1	1		1			3
BdNAC097			1	1		1		2		5
BdNAC098	1					1			1	3
BdNAC099			1	1	1	3				6
BdNAC100	2		1					1	1	5
BdNAC101			1						4	5
Total	99	3	41	41	51	135	9	107	64	550
